# Supplementary material for: Influence of high glucose in the expression of miRNAs and IGF1R signaling pathway in human myometrial explants
Source: Arch Gynecol Obstet. 2021 Feb 11;303(6):1513–22. doi: 10.1007/s00404-020-05940-5 (PMC8087607; doi:10.1007/s00404-020-05940-5)
Supplement: Supplementary file 2 — Supplementary material 2 (XLS 10 kb) [file 404_2020_5940_MOESM2_ESM.xls]

## Sheet: Metadata Template
# Use this template for RT-PCR submissions.
# In addition to this 'Metadata Template' worksheet, there are related 'Matrix normalized', 'Matrix non-normalized', and 'Fold Change' template worksheets. Click tabs below.
# Most fields in this template must be completed. Incomplete submissions will be returned.
# For 'Example' worksheets, click tabs below.
# Field names (in blue on this page) should not be edited. Hover over cells containing field names to view field content guidelines or,
# CLICK HERE for Field Content Guidelines Web page.
SERIES
# This section describes the overall experiment.
title	Influence of high glucose in the expression of miRNAs and IGF1R signaling pathway in human myometrial explants
summary	Herein, we examined the effects of high glucose on the expression of miRNAs in the human myometrium.
summary	Total RNA was reverse-transcribed, pre-amplified with miRNA-specific primers, and loaded into TaqMan Arrays. Quantitative real-time PCR was performed for 768 miRNAs. For each of two cards per sample (A and B), 9 ul of pre-amplified diluted sample was mixed with TaqMan reaction mix (Applied Biosystems) and loaded into miRNA TLDA cards (Applied Biosystems) by centrifugation. Cards were sealed, and …
overall design	Myometrium explants were treated either with high or low glucose for 48 h and RNA was isolated thereafter
contributor	Rodolfo,R,Favaro
contributor	Diana,M,Morales-Prieto
contributor	Jörg,Herrmann
contributor	Jürgen,Sonnemann
contributor	Ekkehard,Schleussner
contributor	Udo,R,Markert
contributor	Telma,M,T,Zorn
SAMPLES
# The Sample names in the first column are arbitrary but they must match the column headers of the Matrix table (see next worksheet).
Sample name	title	description	source name	organism	characteristics: Glucose treatment	molecule	label	platform
E19H1	Explant19 High G	High Glucose	Myometrium	Human	High	Total RNA	FAM	GPL11316
E19L1	Explant19 Low G	Low Glucose	Myometrium	Human	Low	Total RNA	FAM	GPL11316
E28H1	Explant28 High G	High Glucose	Myometrium	Human	High	Total RNA	FAM	GPL11316
E28L1	Explant28 Low G	Low Glucose	Myometrium	Human	Low	Total RNA	FAM	GPL11316
PROTOCOLS
# This section includes protocols and fields which are common to all Samples.
# Protocols which are applicable to specific Samples or specific channels should be included in additional columns of the SAMPLES section instead.
growth protocol	Human myometrial samples were collected from patients undergoing hysterectomy for benign reasons at the Department of Obstetrics of the Hufeland Klinikum, Weimar, Germany
treatment protocol	Explants were cultivated for 48 h in 4 mL medium DMEM (Gibco) supplemented with either low (5.5 mmol/L) or high glucose (25 mmol/L), 10% FCS, penicillin and streptomycin, under standard culture conditions
extract protocol	RNA was isolated using Trizol (Invitrogen)
label protocol	100 ng total RNA per sample was reverse-transcribed using Megaplex primers, sets A and B (Applied Biosystems). cDNA was pre-amplified for 12 cycles with Megaplex Pre-Amp primers. Sets A and B (Applied Biosystems) then diluted to 100 µl. Manufacturer´s protocol was followed throughout.
hyb protocol	n/a
scan protocol	n/a
data processing	SDS software (Applied Biosystems) was used to collect data. Data were processed using DataAssist v3.0 (Applied Biosystems).
value definition	Normalized Ct values against RNU6. Fold Change was calculated to explants cultured in low glucose conditions
PLATFORM
# If your panel of PCR assays is already deposited in GEO, please fill in platform column in SAMPLES section and ignore this PLATFORM section.
# If your panel of PCR assays is not in GEO, please complete the fields below and include platform annotation columns in Matrix normalized Template (see example).
title
technology
distribution
organism
manufacturer
manufacture protocol
catalog number
description
description
# Platform Column Definitions: describe the contents of each platform column in the Matrix normalized Template
header 1	header 1 definition
header 2	header 2 definition
header 3	header 3 definition
etc…

## Sheet: Cts
	# Matrix non-normalized table for RT-PCR submission based on a Platform not yet represented in GEO.
	# The ID_REF column must contain unique identifiers.
	# SAMPLE columns report raw Ct_Target.
	# SAMPLE column header names must match Sample name column in SAMPLES section of Metadata sheet.
	ID_REF	E19H1	E19L1	E28H1	E28L1
1	ath-miR159a-000338	40	40	40	40
2	hsa-let-7a-000377	26.0306	25.9497	25.8683	24.9561
3	hsa-let-7b-002619	23.5552	23.9801	22.8465	22.8893
4	hsa-let-7c-000379	27.9549	27.5879	27.244	26.2825
5	hsa-let-7d-002283	27.9542	27.9116	27.5927	26.5207
6	hsa-let-7e-002406	23.9766	23.9634	23.7024	22.7089
7	hsa-let-7f-000382	26.7869	26.8518	26.9976	25.6273
8	hsa-let-7g-002282	23.9566	24.0888	23.9552	23.6006
9	hsa-miR-1-002222	28.8097	28.8496	26.9634	25.7124
10	hsa-miR-100-000437	22.9321	22.7523	22.9624	22.1858
11	hsa-miR-101-002253	29.0852	28.9603	29.7618	29.4695
12	hsa-miR-103-000439	26.9923	26.9752	26.8807	26.0413
13	hsa-miR-105-002167	40	40	40	40
14	hsa-miR-106a-002169	22.8117	22.9415	23.3867	23.1004
15	hsa-miR-106b-000442	26.0959	26.0686	26.9723	26.3329
16	hsa-miR-107-000443	40	34.0209	40	33.4843
17	hsa-miR-10a-000387	26.9582	26.8267	26.9623	26.4629
18	hsa-miR-10b-002218	23.9511	23.8032	23.9735	23.5329
19	hsa-miR-122-002245	40	40	40	32.9433
20	hsa-miR-125a-3p-002199	32.9581	32.8178	32.9778	32.7262
21	hsa-miR-125a-5p-002198	25.7171	25.9423	25.9973	25.837
22	hsa-miR-125b-000449	21.8727	21.8253	21.9567	21.4426
23	hsa-miR-126-002228	19.8397	19.3374	19.9838	19.7887
24	hsa-miR-127-000452	27.9203	27.9048	26.7501	25.9579
25	hsa-miR-127-5p-002229	40	40	40	36.0124
26	hsa-miR-128a-002216	32.6329	31.4432	31.9751	30.5708
27	hsa-miR-129-000590	40	40	40	40
28	hsa-miR-130a-000454	25.7044	25.2556	25.9638	25.2335
29	hsa-miR-130b-000456	29.5303	29.0302	29.9588	29.1522
30	hsa-miR-132-000457	23.7392	23.656	23.967	23.7983
31	hsa-miR-133a-002246	25.8062	25.6757	23.9566	23.5101
32	hsa-miR-133b-002247	28.572	27.9698	26.5308	25.9838
33	hsa-miR-135a-000460	30.5281	31.0053	31.979	31.8373
34	hsa-miR-135b-002261	27.1352	27.5314	27.9611	27.7154
35	hsa-miR-136-000592	35.9137	40	34.9665	36.9298
36	hsa-miR-138-002284	32.6406	33.8117	31.4335	31.9535
37	hsa-miR-139-3p-002313	40	29.8699	29.2408	29.2948
38	hsa-miR-139-5p-002289	26.9617	26.9625	26.7868	26.5841
39	hsa-miR-140-3p-002234	26.002	25.9843	25.919	25.9125
40	hsa-miR-141-000463	28.9348	29.6506	28.7859	29.9374
41	hsa-miR-142-3p-000464	26.9992	26.962	28.7935	28.7304
42	hsa-miR-142-5p-002248	32.1393	31.4943	35.0154	34.3346
43	hsa-miR-143-002249	22.9767	22.95	21.7188	20.9998
44	hsa-miR-145-002278	20.5865	20.2951	18.9687	17.8923
45	hsa-miR-146a-000468	26.9101	26.8226	27.9812	27.9792
46	hsa-miR-146b-001097	22.9591	23.0599	23.954	23.4723
47	hsa-miR-146b-3p-002361	32.7709	31.7497	32.9795	32.7656
48	hsa-miR-147-000469	40	40	40	40
49	hsa-miR-147b-002262	40	40	40	40
50	hsa-miR-148a-000470	26.8616	22.2147	25.9501	25.3404
51	hsa-miR-148b-000471	29.9864	25.8845	29.5639	29.3338
52	hsa-miR-149-002255	28.9456	24.7916	27.659	28.069
53	hsa-miR-150-000473	23.7951	28.061	24.322	24.2514
54	hsa-miR-152-000475	27.4475	40	26.9603	26.6417
55	hsa-miR-154-000477	40	28.3281	34.8157	33.9113
56	hsa-miR-155-002623	25.3247	25.286	25.9178	25.4852
57	hsa-miR-15a-000389	29.9691	28.8328	28.1544	27.8244
58	hsa-miR-15b-000390	28.4679	28.6021	27.9697	27.4467
59	hsa-miR-16-000391	22.5785	22.4615	21.9673	21.9642
60	hsa-miR-17-002308	22.937	22.8835	23.4618	22.959
61	hsa-miR-181a-000480	28.9517	27.6194	27.9729	27.9402
62	hsa-miR-181c-000482	31.9614	27.4382	30.8999	26.0646
63	hsa-miR-182-002334	33.3839	25.0062	32.1152	32.2819
64	hsa-miR-183-002269	31.9088	31.1555	34.9851	35.6987
65	hsa-miR-184-000485	32.3418	26.7417	31.9275	30.146
66	hsa-miR-185-002271	29.2144	26.4233	29.6436	30.0738
67	hsa-miR-186-002285	24.5817	40	25.0816	24.9505
68	hsa-miR-188-3p-002106	28.6224	20.6321	40	40
69	hsa-miR-18a-002422	29.3731	28.9543	29.8871	28.8262
70	hsa-miR-18b-002217	28.8059	28.5333	29.6891	28.9323
71	hsa-miR-190-000489	29.8432	30.156	30.1092	29.6137
72	hsa-miR-191-002299	23.9792	26.7498	23.7114	23.5895
73	hsa-miR-192-000491	27.6466	26.7035	28.4494	28.4173
74	hsa-miR-193a-3p-002250	30.8673	29.8434	31.9623	31.4097
75	hsa-miR-193a-5p-002281	28.9844	30.3951	28.818	27.7982
76	hsa-miR-193b-002367	24.0696	23.9686	23.7058	23.5787
77	hsa-miR-194-000493	28.5272	36.8065	35.9724	28.9609
78	hsa-miR-195-000494	22.3501	22.0689	21.9467	21.3761
79	hsa-miR-196b-002215	24.9763	25.1606	24.4604	24.5752
80	hsa-miR-197-000497	27.9418	27.3573	27.3101	26.7896
81	hsa-miR-198-002273	28.8565	40	40	40
82	hsa-miR-199a-000498	29.9615	30.2673	29.9845	28.6614
83	hsa-miR-199a-3p-002304	22.4319	22.5022	22.1053	21.9863
84	hsa-miR-199b-000500	30.1844	29.2939	28.0212	28.2409
85	hsa-miR-19a-000395	23.4545	23.7459	23.9804	23.9504
86	hsa-miR-19b-000396	20.8693	20.9608	21.1796	20.8867
87	hsa-miR-200a-000502	27.644	28.1971	28.4097	28.9988
88	hsa-miR-200b-002251	26.4837	26.9478	26.904	27.9729
89	hsa-miR-200c-002300	24.8463	25.0014	24.684	25.9689
90	hsa-miR-202-002363	31.3487	32.0826	31.8818	33.9682
91	hsa-miR-203-000507	29.1779	29.2598	28.9427	28.8757
92	hsa-miR-204-000508	25.7016	25.9477	24.2029	24.3853
93	hsa-miR-205-000509	40	35.9696	40	40
94	hsa-miR-208-000511	40	40	33.1796	40
95	hsa-miR-208b-002290	40	40	40	35.9223
96	hsa-miR-20a-000580	23.034	22.883	23.9454	23.1261
97	hsa-miR-20b-001014	29.6474	29.3578	29.9493	29.2383
98	hsa-miR-21-000397	20.5464	20.955	22.3358	21.4794
99	hsa-miR-210-000512	25.833	25.7213	25.9925	25.8949
100	hsa-miR-211-000514	40	40	40	40
101	hsa-miR-212-000515	27.6362	27.9706	27.5748	27.4321
102	hsa-miR-214-002306	25.0584	24.9557	24.8942	24.9242
103	hsa-miR-215-000518	40	33.0483	40	32.5136
104	hsa-miR-216a-002220	40	40	40	40
105	hsa-miR-216b-002326	34.3693	33.8577	40	35.9927
106	hsa-miR-217-002337	35.9543	40	40	40
107	hsa-miR-218-000521	27.3069	26.861	25.9406	25.4992
108	hsa-miR-219-000522	32.3456	40	33.9375	33.3693
109	hsa-miR-219-1-3p-002095	40	40	40	40
110	hsa-miR-219-2-3p-002390	40	40	40	40
111	hsa-miR-22-000398	26.7234	25.9461	26.8255	25.9899
112	hsa-miR-220-000523	40	40	40	40
113	hsa-miR-220b-002206	40	40	35.9701	40
114	hsa-miR-220c-002211	40	40	40	40
115	hsa-miR-221-000524	27.986	27.3092	26.4441	25.4206
116	hsa-miR-222-002276	20.947	20.8732	21.6865	21.1975
117	hsa-miR-223-002295	26.5589	26.2024	25.9377	25.3908
118	hsa-miR-224-002099	27.1731	26.7098	27.3484	26.9746
119	hsa-miR-23a-000399	28.8286	27.6245	40	26.88
120	hsa-miR-23b-000400	28.9823	28.6908	27.8859	27.0599
121	hsa-miR-24-000402	20.0746	19.94	19.9852	19.8665
122	hsa-miR-25-000403	28.4909	28.4396	28.9441	28.559
123	hsa-miR-26a-000405	21.8611	21.9236	21.974	21.5466
124	hsa-miR-26b-000407	23.8102	23.7633	23.9858	23.717
125	hsa-miR-27a-000408	25.3652	25.0745	24.9458	24.9284
126	hsa-miR-27b-000409	26.2816	25.9452	25.9275	25.4217
127	hsa-miR-28-000411	27.1663	26.9103	26.9506	26.1616
128	hsa-miR-28-3p-002446	25.3772	25.4026	24.951	24.4617
129	hsa-miR-296-000527	28.9526	28.3835	28.9678	28.0492
130	hsa-miR-296-3p-002101	40	40	40	40
131	hsa-miR-298-002190	40	40	40	40
132	hsa-miR-299-3p-001015	33.5463	33.994	33.0168	40
133	hsa-miR-299-5p-000600	31.884	32.8776	30.9521	30.4962
134	hsa-miR-29a-002112	20.9689	20.9291	20.96	20.7855
135	hsa-miR-29b-000413	28.4651	28.5242	29.374	28.9776
136	hsa-miR-29c-000587	24.6802	24.7793	24.9745	24.9809
137	hsa-miR-301-000528	29.3655	29.319	28.978	28.2941
138	hsa-miR-301b-002392	32.9312	34.1579	33.954	34.0568
139	hsa-miR-302a-000529	40	36.9839	40	36.1909
140	hsa-miR-302b-000531	40	40	40	40
141	hsa-miR-302c-000533	36.9579	40	40	40
142	hsa-miR-30b-000602	23.7889	23.9143	23.9811	23.5854
143	hsa-miR-30c-000419	22.9572	23.0431	22.6032	22.1429
144	hsa-miR-31-002279	25.141	25.5984	26.9762	26.4381
145	hsa-miR-32-002109	34.9411	33.1492	32.4739	33.0138
146	hsa-miR-320-002277	23.6787	23.8048	23.9695	23.8838
147	hsa-miR-323-3p-002227	29.8732	29.8782	29.945	29.678
148	hsa-miR-324-3p-002161	29.2738	28.9681	29.2157	28.7427
149	hsa-miR-324-5p-000539	29.9546	30.1458	29.3669	28.8171
150	hsa-miR-325-000540	40	40	40	40
151	hsa-miR-326-000542	40	40	40	40
152	hsa-miR-328-000543	27.8829	27.5278	27.5315	26.9786
153	hsa-miR-329-001101	36.7588	36.7376	40	33.7594
154	hsa-miR-330-000544	33.0246	31.1424	31.8651	32.2068
155	hsa-miR-330-5p-002230	40	40	40	40
156	hsa-miR-331-000545	25.4973	25.1987	24.9609	24.6901
157	hsa-miR-331-5p-002233	33.547	32.0151	31.077	31.1055
158	hsa-miR-335-000546	27.9624	27.3892	27.2017	26.747
159	hsa-miR-337-5p-002156	30.0002	29.502	30.0295	29.664
160	hsa-miR-338-3p-002252	33.9919	34.2472	32.6078	33.1033
161	hsa-miR-339-3p-002184	28.9483	28.6812	28.8948	28.6752
162	hsa-miR-339-5p-002257	28.6853	28.3413	28.9506	28.0309
163	hsa-miR-33b-002085	40	40	40	40
164	hsa-miR-340-002258	28.6203	28.3078	28.4859	27.953
165	hsa-miR-342-3p-002260	23.7689	23.9652	23.825	23.6921
166	hsa-miR-342-5p-002147	31.8963	31.7096	33.0245	32.0246
167	hsa-miR-345-002186	27.0932	26.9602	27.2961	26.9346
168	hsa-miR-346-000553	28.9269	28.5095	40	30.0191
169	hsa-miR-34a-000426	27.2437	26.9016	26.9267	26.7364
170	hsa-miR-34c-000428	31.7625	34.0609	37.0732	35.2506
171	hsa-miR-361-000554	30.981	30.0907	29.9051	29.2543
172	hsa-miR-362-001273	28.9228	29.6041	28.9589	28.5877
173	hsa-miR-362-3p-002117	30.1029	29.8531	30.9648	30.5984
174	hsa-miR-363-001271	33.8515	32.6486	33.6496	32.9696
175	hsa-miR-365-001020	26.6548	26.6669	25.9594	24.8877
176	hsa-miR-367-000555	40	40	40	37.2724
177	hsa-miR-369-3p-000557	36.9657	33.6106	33.0498	31.2481
178	hsa-miR-369-5p-001021	34.6703	40	33.968	33.9074
179	hsa-miR-370-002275	29.9826	29.5348	28.8209	28.4861
180	hsa-miR-371-3p-002124	40	40	40	40
181	hsa-miR-372-000560	33.7245	34.9778	33.8701	33.6096
182	hsa-miR-373-000561	40	37.0391	35.9018	40
183	hsa-miR-374-000563	25.9402	25.9843	25.9453	25.7299
184	hsa-miR-375-000564	31.9504	31.1427	29.0082	29.5461
185	hsa-miR-376a-000565	28.6805	28.9602	27.9447	27.8625
186	hsa-miR-376b-001102	40	40	33.7058	33.9952
187	hsa-miR-376c-002122	25.4617	25.4982	24.9723	24.9166
188	hsa-miR-377-000566	40	40	40	40
189	hsa-miR-380-3p-000569	40	40	40	40
190	hsa-miR-381-000571	36.9677	34.8892	34.5765	34.4731
191	hsa-miR-382-000572	28.7007	28.6532	28.0723	27.9605
192	hsa-miR-383-000573	30.9084	31.431	32.3072	32.0108
193	hsa-miR-384-000574	40	40	40	40
194	hsa-miR-409-5p-002331	33.0136	40	31.5519	31.8358
195	hsa-miR-410-001274	30.961	31.3348	40	30.7162
196	hsa-miR-411-001610	28.5221	28.9758	27.9659	27.8574
197	hsa-miR-412-001023	40	40	40	40
198	hsa-miR-422a-002297	28.7047	28.97	28.2712	28.5679
199	hsa-miR-423-5p-002340	29.9901	29.9503	30.5007	29.7371
200	hsa-miR-424-000604	28.5668	28.9141	27.9518	27.9466
201	hsa-miR-425-5p-001516	27.4751	27.3163	27.981	27.9092
202	hsa-miR-429-001024	28.4079	29.406	29.9617	30.9131
203	hsa-miR-431-001979	29.9237	29.7414	29.978	29.6315
204	hsa-miR-433-001028	30.9937	29.9204	29.2059	29.3327
205	hsa-miR-448-001029	40	40	40	40
206	hsa-miR-449-001030	28.6892	29.9751	31.6469	33.9921
207	hsa-miR-449b-001608	28.9904	29.8944	32.9682	32.8684
208	hsa-miR-450a-002303	32.5326	31.9489	31.148	30.0289
209	hsa-miR-450b-3p-002208	40	40	40	40
210	hsa-miR-450b-5p-002207	32.245	33.9779	31.4734	30.9278
211	hsa-miR-452-002329	28.8694	28.8299	28.9738	28.5649
212	hsa-miR-453-002318	40	40	40	40
213	hsa-miR-454-002323	26.9358	26.9977	26.4218	26.4642
214	hsa-miR-455-001280	27.6981	27.5484	25.9668	25.5638
215	hsa-miR-455-3p-002244	29.9941	29.9044	27.4434	26.7543
216	hsa-miR-483-5p-002338	28.4921	28.3568	30.9319	30.5705
217	hsa-miR-484-001821	23.788	23.8823	23.9818	23.9558
218	hsa-miR-485-3p-001277	30.7867	30.9666	29.3823	29.1185
219	hsa-miR-485-5p-001036	40	36.0146	40	40
220	hsa-miR-486-001278	28.7283	29.5132	28.9776	29.4365
221	hsa-miR-486-3p-002093	30.4124	29.9789	31.0043	31.6838
222	hsa-miR-487a-001279	29.8207	29.3768	29.9915	30.5763
223	hsa-miR-487b-001285	30.2547	30.7362	29.61	28.9699
224	hsa-miR-488-002357	33.5281	34.6025	32.6824	33.9587
225	hsa-miR-489-002358	32.4702	35.9742	33.0939	34.2187
226	hsa-miR-490-001037	31.0048	40	31.2484	40
227	hsa-miR-491-3p-002360	40	40	33.8458	40
228	hsa-miR-492-001039	40	40	40	40
229	hsa-miR-493-002364	31.7061	32.9786	32.6045	32.5224
230	hsa-miR-494-002365	29.0103	28.8033	28.8834	28.0342
231	hsa-miR-499-3p-002427	40	40	40	40
232	hsa-miR-500-002428	28.948	28.834	29.6705	28.8637
233	hsa-miR-501-001047	29.0006	27.9642	28.3312	27.0949
234	hsa-miR-501-3p-002435	30.0381	40	40	28.893
235	hsa-miR-502-001109	32.5512	32.992	32.6089	31.732
236	hsa-miR-502-3p-002083	30.9639	30.9751	31.8987	30.8587
237	hsa-miR-503-001048	31.9634	31.678	31.0314	31.2403
238	hsa-miR-504-002084	31.051	32.9924	29.7154	30.6207
239	hsa-miR-505-002089	30.9577	30.373	30.3777	30.6985
240	hsa-miR-506-001050	40	40	40	40
241	hsa-miR-507-001051	40	40	40	40
242	hsa-miR-508-001052	32.6654	32.9571	36.027	40
243	hsa-miR-508-5p-002092	40	40	40	40
244	hsa-miR-509-3-5p-002155	40	40	40	40
245	hsa-miR-509-5p-002235	30.1134	29.3011	40	29.4977
246	hsa-miR-510-002241	40	40	40	40
247	hsa-miR-511-001111	35.7871	34.2866	34.9911	34.4746
248	hsa-miR-512-3p-001823	34.9671	40	34.1471	40
249	hsa-miR-512-5p-001145	40	40	40	40
250	hsa-miR-513-5p-002090	40	40	40	40
251	hsa-miR-515-3p-002369	40	35.8934	40	36.9525
252	hsa-miR-515-5p-001112	35.9916	40	40	40
253	hsa-miR-516a-5p-002416	40	40	40	40
254	hsa-miR-516b-001150	40	40	40	40
255	hsa-miR-517a-002402	33.5143	34.1001	35.0466	40
256	hsa-miR-517b-001152	40	40	40	40
257	hsa-miR-517c-001153	36.0601	35.2084	40	33.463
258	hsa-miR-518a-3p-002397	37.0585	40	40	31.5902
259	hsa-miR-518a-5p-002396	40	40	40	40
260	hsa-miR-518b-001156	30.6329	30.2954	31.9547	32.0856
261	hsa-miR-518c-002401	40	40	40	40
262	hsa-miR-518d-001159	29.982	40	40	29.9361
263	hsa-miR-518d-5p-002389	40	40	40	40
264	hsa-miR-518e-002395	31.8625	32.3035	33.0869	34.4988
265	hsa-miR-518f-002388	33.8276	35.991	33.1587	35.8878
266	hsa-miR-519a-002415	31.7476	40	31.9518	33.065
267	hsa-miR-519c-001163	40	40	40	40
268	hsa-miR-519d-002403	32.7639	33.4193	33.5732	36.0268
269	hsa-miR-519e-002370	40	40	34.0012	40
270	hsa-miR-520a#-001168	40	40	40	40
271	hsa-miR-520a-001167	34.0011	40	40	40
272	hsa-miR-520b-001116	40	36.968	40	40
273	hsa-miR-520d-5p-002393	40	40	40	40
274	hsa-miR-520e-001119	40	40	37.2007	34.0123
275	hsa-miR-520f-001120	36.9959	40	35.043	40
276	hsa-miR-520g-001121	35.4951	40	40	35.9954
277	hsa-miR-521-001122	40	40	40	40
278	hsa-miR-522-002413	29.2537	40	40	31.0892
279	hsa-miR-523-002386	33.0361	33.1345	40	35.0521
280	hsa-miR-524-5p-001982	40	40	40	40
281	hsa-miR-525-001174	40	40	40	40
282	hsa-miR-525-3p-002385	40	40	40	40
283	hsa-miR-526b-002382	40	40	40	40
284	hsa-miR-532-001518	25.0603	24.9593	25.7513	25.0519
285	hsa-miR-532-3p-002355	27.2558	27.1369	27.4743	26.9908
286	hsa-miR-539-001286	29.5951	29.4474	28.9263	28.0336
287	hsa-miR-541-002201	40	40	40	40
288	hsa-miR-542-3p-001284	32.9124	32.9661	31.7349	31.1941
289	hsa-miR-542-5p-002240	32.6454	33.0094	31.5265	32.5309
290	hsa-miR-544-002265	36.9688	40	40	40
291	hsa-miR-545-002267	33.9517	35.3445	33.1398	33.7051
292	hsa-miR-548a-001538	40	40	40	40
293	hsa-miR-548a-5p-002412	40	40	40	40
294	hsa-miR-548b-001541	40	40	40	40
295	hsa-miR-548b-5p-002408	35.9441	40	40	40
296	hsa-miR-548c-001590	40	40	40	40
297	hsa-miR-548c-5p-002429	34.6895	34.9591	40	35.4748
298	hsa-miR-548d-001605	40	40	40	36.9476
299	hsa-miR-548d-5p-002237	37.0124	33.4205	32.6929	33.0113
300	hsa-miR-551b-001535	40	40	40	34.9735
301	hsa-miR-556-3p-002345	40	40	40	40
302	hsa-miR-556-5p-002344	40	40	40	40
303	hsa-miR-561-001528	35.9053	40	40	40
304	hsa-miR-570-002347	40	35.0774	35.7753	35.9789
305	hsa-miR-574-3p-002349	24.577	24.6484	23.9681	23.7678
306	hsa-miR-576-3p-002351	33.9711	33.8004	33.6211	32.4634
307	hsa-miR-576-5p-002350	40	40	40	40
308	hsa-miR-579-002398	33.9844	32.6143	32.7408	33.326
309	hsa-miR-582-3p-002399	33.5155	32.3171	35.016	30.4143
310	hsa-miR-582-5p-001983	32.5691	32.9876	32.364	31.7267
311	hsa-miR-589-002409	40	35.9977	40	34.8443
312	hsa-miR-590-5p-001984	26.9453	26.876	27.3623	27.3807
313	hsa-miR-597-001551	33.8718	34.8322	33.4844	32.9569
314	hsa-miR-598-001988	29.9784	29.6599	29.7046	29.5364
315	hsa-miR-615-5p-002353	40	40	40	40
316	hsa-miR-616-002414	31.411	34.0163	40	40
317	hsa-miR-618-001593	34.1187	34.997	34.8246	33.5218
318	hsa-miR-624-002430	40	40	40	40
319	hsa-miR-625-002431	31.2211	30.9895	31.425	30.5631
320	hsa-miR-627-001560	33.1369	33.4109	36.964	35.0215
321	hsa-miR-628-5p-002433	30.9619	30.9155	30.7968	30.9159
322	hsa-miR-629-002436	34.3972	34.3045	34.9791	34.3402
323	hsa-miR-636-002088	31.3968	31.6391	31.6084	32.9689
324	hsa-miR-642-001592	35.0803	34.3054	34.9657	34.8519
325	hsa-miR-651-001604	40	40	33.9667	36.0036
326	hsa-miR-652-002352	29.9825	29.788	29.8372	29.8015
327	hsa-miR-653-002292	40	40	40	40
328	hsa-miR-654-001611	40	40	33.0039	33.0087
329	hsa-miR-654-3p-002239	33.9665	33.0125	32.4885	32.7769
330	hsa-miR-655-001612	28.835	29.1582	28.9477	27.9871
331	hsa-miR-660-001515	24.3837	24.3856	25.509	24.9557
332	hsa-miR-671-3p-002322	31.7653	32.9973	31.5567	31.6579
333	hsa-miR-672-002327	34.023	31.9702	40	40
334	hsa-miR-674-002021	40	40	40	40
335	hsa-miR-708-002341	27.3994	27.9132	27.9672	27.9453
336	hsa-miR-744-002324	28.6443	28.1101	27.9737	27.9538
337	hsa-miR-758-001990	32.9767	31.4179	30.4943	30.5358
338	hsa-miR-871-002354	40	40	40	40
339	hsa-miR-872-002264	40	40	40	40
340	hsa-miR-873-002356	35.9437	34.7324	33.4683	32.0682
341	hsa-miR-874-002268	28.8013	27.9882	27.8273	28.3693
342	hsa-miR-875-3p-002204	40	40	40	40
343	hsa-miR-876-3p-002225	33.9735	33.2905	35.8566	35.3394
344	hsa-miR-876-5p-002205	31.754	31.636	34.0681	32.5031
345	hsa-miR-885-3p-002372	40	40	34.7332	40
346	hsa-miR-885-5p-002296	29.8107	29.9672	27.8151	27.4665
347	hsa-miR-886-3p-002194	27.3121	26.7062	27.9397	26.9816
348	hsa-miR-886-5p-002193	29.6884	29.423	30.6389	29.9831
349	hsa-miR-887-002374	28.9108	28.5092	40	40
350	hsa-miR-888-002212	35.0445	34.3303	34.045	40
351	hsa-miR-889-002202	31.9551	31.7234	31.5561	31.0877
352	hsa-miR-890-002209	40	40	40	40
353	hsa-miR-891a-002191	40	40	40	33.9404
354	hsa-miR-891b-002210	40	40	40	40
355	hsa-miR-892a-002195	40	40	40	40
356	hsa-miR-9-000583	27.4471	26.9492	26.9159	26.4865
357	hsa-miR-92a-000431	26.0275	25.9558	26.426	25.5615
358	hsa-miR-95-000433	29.7568	29.9678	29.9734	29.4864
359	hsa-miR-98-000577	30.9872	30.5014	30.1469	29.9376
360	hsa-miR-99a-000435	22.9523	22.4688	22.6714	21.7928
361	hsa-miR-99b-000436	25.5596	25.63	25.5802	24.97
362	mmu-miR-124a-001182	30.8121	30.9884	30.0516	31.0595
363	mmu-miR-129-3p-001184	30.9841	31.1887	29.8265	29.3119
364	mmu-miR-134-001186	29.4949	29.2097	28.9902	28.2872
365	mmu-miR-137-001129	33.3837	33.9859	31.6997	30.9599
366	mmu-miR-140-001187	24.3692	24.4528	23.9393	23.8403
367	mmu-miR-153-001191	40	35.6807	40	40
368	mmu-miR-187-001193	30.0474	26.1102	27.5264	27.6273
369	mmu-miR-374-5p-001319	24.9586	25.1854	24.9651	24.5899
370	mmu-miR-379-001138	29.6062	29.5838	28.9642	28.5079
371	mmu-miR-451-001141	29.4575	28.9831	30.1493	30.1489
372	mmu-miR-491-001630	29.1688	29.202	28.947	28.1641
373	mmu-miR-495-001663	28.9449	28.7196	27.7957	26.9929
374	mmu-miR-496-001953	40	40	40	40
375	mmu-miR-499-001352	29.9602	27.3089	40	30.9728
376	mmu-miR-615-001960	40	40	40	40
377	mmu-miR-93-001090	26.5294	26.5199	26.9547	26.4011
378	mmu-miR-96-000186	32.4446	40	35.987	40
379	RNU44-001094	22.6988	22.7342	22.8609	23.0055
380	RNU48-001006	21.2197	40	20.8594	20.986
381	U6 snRNA-001973	18.5026	18.6529	18.4093	18.2679
382	ath-miR159a-000338	40	40	40	40
383	dme-miR-7-000268	32.4385	33.9251	31.9299	31.9346
384	hsa-let-7a#-002307	31.9383	31.2181	31.1121	30.7441
385	hsa-let-7b#-002404	40	40	40	40
386	hsa-let-7c#-002405	40	40	31.7815	29.4711
387	hsa-let-7e#-002407	34.9676	33.7282	32.695	34.9206
388	hsa-let-7f-1#-002417	40	32.2994	31.7062	32.1649
389	hsa-let-7f-2#-002418	32.704	34.2289	32.7299	33.9521
390	hsa-let-7g#-002118	31.4223	31.7731	30.9688	33.0459
391	hsa-let-7i#-002172	33.7272	33.9777	33.1094	33.2331
392	hsa-miR-100#-002142	33.9265	32.5592	32.673	32.9546
393	hsa-miR-101#-002143	35.4442	40	35.9782	32.4659
394	hsa-miR-105#-002168	40	40	40	40
395	hsa-miR-106a#-002170	40	40	40	40
396	hsa-miR-106b#-002380	30.4143	30.9933	29.95	29.8178
397	hsa-miR-10a#-002288	33.7682	34.9527	35.6873	35.1974
398	hsa-miR-10b#-002315	26.2171	25.9409	26.9199	26.5511
399	hsa-miR-1178-002777	40	40	40	40
400	hsa-miR-1179-002776	34.3097	36.0008	32.2252	32.6556
401	hsa-miR-1180-002847	31.987	31.2159	30.4657	30.7009
402	hsa-miR-1182-002830	40	40	40	40
403	hsa-miR-1183-002841	31.9355	31.5747	34.11	40
404	hsa-miR-1184-002842	40	40	40	40
405	hsa-miR-1197-002810	40	40	35.9919	40
406	hsa-miR-1200-002829	40	40	40	40
407	hsa-miR-1201-002781	30.5568	31.0209	30.9894	30.7626
408	hsa-miR-1203-002877	40	40	40	40
409	hsa-miR-1204-002872	40	40	40	40
410	hsa-miR-1205-002778	40	40	40	40
411	hsa-miR-1206-002878	40	40	40	40
412	hsa-miR-1208-002880	31.0055	30.0418	30.0741	30.3103
413	hsa-miR-122#-002130	40	40	40	40
414	hsa-miR-1224-3P-002752	40	40	40	40
415	hsa-miR-1225-3P-002766	28.4886	28.9941	28.5543	29.9877
416	hsa-miR-1226#-002758	40	35.9958	40	40
417	hsa-miR-1227-002769	32.6261	30.8906	31.5181	32.9543
418	hsa-miR-1228#-002763	40	40	40	40
419	hsa-miR-1233-002768	26.6469	26.2438	26.8018	26.9249
420	hsa-miR-1236-002761	40	40	40	40
421	hsa-miR-1238-002927	40	40	40	29.7429
422	hsa-miR-124#-002197	36.0055	40	40	40
423	hsa-miR-1243-002854	36.8626	34.2375	36.8044	34.8816
424	hsa-miR-1244-002791	34.8832	34.5102	34.6722	35.9734
425	hsa-miR-1245-002823	40	40	40	40
426	hsa-miR-1247-002893	29.0345	28.7299	26.9707	26.6775
427	hsa-miR-1248-002870	35.997	33.4418	35.6451	34.5286
428	hsa-miR-1249-002868	40	40	40	40
429	hsa-miR-1250-002887	40	40	40	40
430	hsa-miR-1251-002820	40	40	40	40
431	hsa-miR-1252-002860	40	40	40	40
432	hsa-miR-1253-002894	29.7484	30.8062	31.7905	40
433	hsa-miR-1254-002818	31.6267	31.9351	32.4587	32.4415
434	hsa-miR-1255A-002805	40	40	40	40
435	hsa-miR-1255B-002801	33.2456	31.8441	33.8454	34.0171
436	hsa-miR-1256-002850	40	40	40	40
437	hsa-miR-1257-002910	40	40	40	40
438	hsa-miR-1259-002796	40	40	40	40
439	hsa-miR-125b-1#-002378	32.9971	31.4275	32.1895	32.6593
440	hsa-miR-125b-2#-002158	30.254	29.4773	30.1626	30.0604
441	hsa-miR-126#-000451	23.9503	23.5196	23.963	23.6447
442	hsa-miR-1260-002896	26.9714	26.6438	26.9799	26.511
443	hsa-miR-1262-002852	40	40	40	33.0001
444	hsa-miR-1263-002784	40	40	40	40
445	hsa-miR-1264-002799	40	40	40	40
446	hsa-miR-1265-002790	40	40	40	40
447	hsa-miR-1267-002885	32.9055	33.3947	34.0369	32.7686
448	hsa-miR-1269-002789	40	40	40	40
449	hsa-miR-1270-002807	40	31.9728	40	32.8995
450	hsa-miR-1271-002779	29.9886	29.8803	29.8685	29.8772
451	hsa-miR-1272-002845	40	40	40	40
452	hsa-miR-1274A-002883	26.493	26.0829	26.9578	26.1381
453	hsa-miR-1274B-002884	22.8537	22.6911	22.9857	22.614
454	hsa-miR-1275-002840	26.7481	26.9395	27.0443	27.3396
455	hsa-miR-1276-002843	36.0293	33.9478	34.483	34.1645
456	hsa-miR-1278-002851	40	40	40	40
457	hsa-miR-1282-002803	32.4064	40	40	32.9563
458	hsa-miR-1283-002890	40	40	40	40
459	hsa-miR-1284-002903	40	40	40	40
460	hsa-miR-1285-002822	30.4487	29.9523	31.3917	31.9984
461	hsa-miR-1286-002773	40	40	40	40
462	hsa-miR-1288-002832	40	40	40	40
463	hsa-miR-1289-002871	40	36.9641	40	40
464	hsa-miR-129#-002298	35.4551	36.0219	33.3851	35.4788
465	hsa-miR-1290-002863	27.2152	26.94	28.1806	27.6464
466	hsa-miR-1291-002838	33.7901	33.0552	34.8398	34.9497
467	hsa-miR-1292-002824	40	40	40	40
468	hsa-miR-1293-002905	40	40	40	40
469	hsa-miR-1294-002785	40	40	40	40
470	hsa-miR-1296-002908	40	40	40	28.9886
471	hsa-miR-1298-002861	40	32.0033	40	40
472	hsa-miR-1300-002902	31.3563	30.6727	32.5962	32.9915
473	hsa-miR-1301-002827	40	40	40	40
474	hsa-miR-1302-002901	40	40	40	40
475	hsa-miR-1303-002792	30.767	29.1868	31.2091	32.1373
476	hsa-miR-1304-002874	40	40	40	40
477	hsa-miR-1305-002867	32.431	33.8241	34.9501	33.3063
478	hsa-miR-130a#-002131	40	40	40	40
479	hsa-miR-130b#-002114	32.7699	30.867	30.4322	30.5713
480	hsa-miR-132#-002132	32.7568	32.4955	33.0397	31.4633
481	hsa-miR-1324-002815	40	40	40	40
482	hsa-miR-135b#-002159	40	32.6888	32.0015	40
483	hsa-miR-136#-002100	38.7659	28.4147	28.2826	28.4594
484	hsa-miR-138-2#-002144	40	40	40	40
485	hsa-miR-141#-002145	40	35.9854	40	40
486	hsa-miR-143#-002146	29.0441	27.0261	25.8102	25.096
487	hsa-miR-144#-002148	33.4162	31.9545	33.7877	33.5977
488	hsa-miR-144-002676	40	40	40	40
489	hsa-miR-145#-002149	27.7947	27.4818	26.9827	26.3277
490	hsa-miR-146a#-002163	40	40	40	40
491	hsa-miR-148a#-002134	40	40	32.8991	40
492	hsa-miR-148b#-002160	33.2993	32.3732	32.9627	32.4407
493	hsa-miR-149#-002164	40	40	40	40
494	hsa-miR-151-3p-002254	26.766	26.8967	26.9336	26.8174
495	hsa-miR-151-5P-002642	27.646	27.469	27.2427	26.9557
496	hsa-miR-154#-000478	34.6834	33.9625	33.8984	32.7528
497	hsa-miR-155#-002287	40	37.1148	34.8601	33.2073
498	hsa-miR-15a#-002419	32.1618	32.996	30.7186	30.664
499	hsa-miR-15b#-002173	31.7152	30.8162	31.1338	30.1778
500	hsa-miR-16-1#-002420	35.8729	40	33.1236	33.9606
501	hsa-miR-16-2#-002171	40	40	40	40
502	hsa-miR-17#-002421	34.2013	36.0463	32.2882	33.6325
503	hsa-miR-181a-2#-002317	31.2784	31.2488	31.2348	30.9474
504	hsa-miR-181c#-002333	33.0413	33.0132	31.7829	32.6427
505	hsa-miR-182#-000483	40	40	40	40
506	hsa-miR-1825-002907	28.4186	27.1507	27.9258	27.3179
507	hsa-miR-1826-002873	40	40	40	40
508	hsa-miR-183#-002270	32.819	31.7542	33.0122	40
509	hsa-miR-185#-002104	40	40	40	40
510	hsa-miR-186#-002105	31.9614	35.9979	40	40
511	hsa-miR-18a#-002423	35.9681	33.2423	32.7063	34.5457
512	hsa-miR-18b#-002310	40	40	40	40
513	hsa-miR-190b-002263	33.6255	33.1024	34.5907	33.9584
514	hsa-miR-191#-002678	33.2358	33.9414	33.3044	34.0592
515	hsa-miR-192#-002272	34.3471	34.1429	33.5394	34.9675
516	hsa-miR-193b#-002366	30.6661	31.0334	29.7502	30.0249
517	hsa-miR-194#-002379	40	40	40	40
518	hsa-miR-195#-002107	33.3068	40	40	40
519	hsa-miR-196a#-002336	40	40	40	40
520	hsa-miR-19a#-002424	40	34.4511	35.9689	33.3719
521	hsa-miR-19b-1#-002425	31.899	32.5854	31.9152	30.9595
522	hsa-miR-200a#-001011	33.7246	33.9905	34.1641	40
523	hsa-miR-200b#-002274	40	40	40	40
524	hsa-miR-200c#-002286	40	40	40	40
525	hsa-miR-202#-002362	40	40	33.1037	36.94
526	hsa-miR-206-000510	36.4703	35.1763	36.0502	35.9489
527	hsa-miR-20a#-002437	30.8325	30.3345	30.9754	30.3795
528	hsa-miR-20b#-002311	40	40	35.9838	40
529	hsa-miR-21#-002438	30.4004	30.1998	30.9527	30.8187
530	hsa-miR-213-000516	32.9972	32.5018	31.6391	31.7912
531	hsa-miR-214#-002293	28.8513	28.9694	28.4767	28.4026
532	hsa-miR-218-1#-002094	40	40	40	40
533	hsa-miR-218-2#-002294	34.6452	40	36.9868	40
534	hsa-miR-22#-002301	29.9445	30.401	29.5249	29.1717
535	hsa-miR-221#-002096	40	33.9387	33.9753	32.8627
536	hsa-miR-222#-002097	29.9724	29.7198	29.1649	28.9644
537	hsa-miR-223#-002098	40	40	33.9822	35.9951
538	hsa-miR-23a#-002439	36.0045	40	34.0912	35.7144
539	hsa-miR-23b#-002126	40	40	40	40
540	hsa-miR-24-1#-002440	40	40	40	40
541	hsa-miR-24-2#-002441	30.8221	31.3952	30.9537	31.2569
542	hsa-miR-25#-002442	40	40	40	40
543	hsa-miR-26a-1#-002443	33.5456	31.6459	31.9466	32.164
544	hsa-miR-26a-2#-002115	40	33.9575	33.8069	34.003
545	hsa-miR-26b#-002444	32.0065	32.9752	31.6859	31.8439
546	hsa-miR-27a#-002445	29.9661	29.8262	29.549	29.9577
547	hsa-miR-27b#-002174	29.9741	30.204	29.1058	29.1366
548	hsa-miR-29a#-002447	30.9776	30.6323	30.682	30.3497
549	hsa-miR-29b-1#-002165	33.0218	32.72	31.8304	32.3616
550	hsa-miR-29b-2#-002166	33.9771	33.8789	31.0678	33.552
551	hsa-miR-302a#-002381	36.2763	40	40	40
552	hsa-miR-302b#-002119	40	40	40	40
553	hsa-miR-302c#-000534	36.2097	40	40	40
554	hsa-miR-302d#-002120	40	40	40	40
555	hsa-miR-302d-000535	40	40	40	40
556	hsa-miR-30a-3p-000416	26.9485	26.7955	26.9854	26.7206
557	hsa-miR-30a-5p-000417	24.6945	24.3578	24.6973	24.9327
558	hsa-miR-30b#-002129	40	40	40	40
559	hsa-miR-30c-1#-002108	32.1668	40	40	32.0301
560	hsa-miR-30c-2#-002110	40	40	40	40
561	hsa-miR-30d#-002305	30.9977	31.1298	30.9123	30.9612
562	hsa-miR-30d-000420	25.5964	25.391	25.7397	25.9736
563	hsa-miR-30e-3p-000422	26.9516	26.4386	26.4521	26.3733
564	hsa-miR-31#-002113	31.6737	27.8109	28.278	27.5577
565	hsa-miR-32#-002111	40	40	40	40
566	hsa-miR-320B-002844	29.1738	28.6572	29.2208	28.938
567	hsa-miR-335#-002185	31.3446	31.9557	31.6382	31.7586
568	hsa-miR-337-3p-002157	32.9957	32.9752	31.0144	30.6931
569	hsa-miR-338-5P-002658	34.9562	33.3304	33.5184	32.6137
570	hsa-miR-33a#-002136	31.9391	31.8838	30.85	31.3391
571	hsa-miR-33a-002135	30.9756	34.0617	31.7877	32.7246
572	hsa-miR-340#-002259	31.0251	31.4709	30.6029	29.972
573	hsa-miR-34a#-002316	30.2024	29.8929	30.1836	29.9776
574	hsa-miR-34b-000427	32.719	32.9729	33.1737	40
575	hsa-miR-34b-002102	31.4229	30.9358	31.951	32.1507
576	hsa-miR-361-3p-002116	30.7503	29.9016	29.9067	29.0642
577	hsa-miR-363#-001283	40	40	40	40
578	hsa-miR-367#-002121	40	40	40	40
579	hsa-miR-374a#-002125	35.9758	33.1946	34.4597	33.7416
580	hsa-miR-374b#-002391	40	37.0457	34.1479	34.8536
581	hsa-miR-376a#-002127	34.9367	35.0999	32.9223	33.1324
582	hsa-miR-377#-002128	40	40	33.0289	33.7663
583	hsa-miR-378-000567	33.2121	32.6708	32.5208	31.9528
584	hsa-miR-378-002243	25.9756	25.5863	25.8408	25.8996
585	hsa-miR-380-5p-000570	33.7783	33.7775	33.6948	36.0107
586	hsa-miR-409-3p-002332	29.5724	29.9357	28.1455	27.6435
587	hsa-miR-411#-002238	36.0541	35.192	32.6551	32.204
588	hsa-miR-424#-002309	29.9695	29.7232	27.3862	27.5843
589	hsa-miR-425#-002302	32.9753	33.5532	34.283	32.8329
590	hsa-miR-431#-002312	40	40	40	40
591	hsa-miR-432#-001027	31.1477	29.8749	30.9474	29.6254
592	hsa-miR-432-001026	33.9832	32.6244	32.7395	31.1146
593	hsa-miR-452#-002330	40	40	40	40
594	hsa-miR-454#-001996	32.8814	34.8296	37.025	32.2752
595	hsa-miR-483-3p-002339	26.9535	27.1558	28.8121	28.0752
596	hsa-miR-488-001106	35.8308	40	35.9194	35.9934
597	hsa-miR-497#-002368	34.0633	40	34.5332	40
598	hsa-miR-497-001043	27.9489	27.2734	27.3503	26.8119
599	hsa-miR-500-001046	40	40	31.0414	30.5305
600	hsa-miR-505#-002087	40	30.494	32.0032	31.0191
601	hsa-miR-513B-002757	40	40	40	40
602	hsa-miR-513C-002756	40	40	40	40
603	hsa-miR-516-3p-001149	31.7323	32.706	34.0093	32.6445
604	hsa-miR-517#-001113	40	40	40	40
605	hsa-miR-518c#-001158	40	40	40	40
606	hsa-miR-518e#-002371	40	40	40	40
607	hsa-miR-518f#-002387	40	40	40	40
608	hsa-miR-519b-3p-002384	40	36.0155	35.189	40
609	hsa-miR-519e#-001166	40	40	40	40
610	hsa-miR-520c-3p-002400	34.7386	35.805	35.9663	34.48
611	hsa-miR-520D-3P-002743	34.6567	34.0132	33.3249	33.9434
612	hsa-miR-520h-001170	40	40	40	35.9595
613	hsa-miR-524-001173	40	40	40	40
614	hsa-miR-541#-002200	35.6209	36.0228	40	40
615	hsa-miR-543-002376	31.7732	32.0041	30.9274	30.1874
616	hsa-miR-545#-002266	35.9812	34.3193	34.544	34.2454
617	hsa-miR-548E-002881	40	40	40	35.9386
618	hsa-miR-548G-002879	40	40	40	40
619	hsa-miR-548H-002816	40	40	40	40
620	hsa-miR-548I-002909	40	40	40	40
621	hsa-miR-548J-002783	40	35.9613	40	40
622	hsa-miR-548K-002819	36.9445	40	40	40
623	hsa-miR-548L-002904	40	40	40	40
624	hsa-miR-548M-002775	40	40	40	40
625	hsa-miR-548N-002888	40	40	40	40
626	hsa-miR-548P-002798	40	40	40	40
627	hsa-miR-549-001511	32.4213	33.0538	34.9518	34.6655
628	hsa-miR-550-001544	34.0248	32.9573	32.5673	31.9023
629	hsa-miR-550-002410	34.8179	35.9496	35.9625	32.906
630	hsa-miR-551a-001519	40	40	40	40
631	hsa-miR-551b#-002346	34.7391	34.056	36.0448	35.9846
632	hsa-miR-552-001520	40	40	40	40
633	hsa-miR-553-001521	40	40	40	40
634	hsa-miR-554-001522	40	40	40	40
635	hsa-miR-555-001523	40	40	40	40
636	hsa-miR-557-001525	40	40	40	40
637	hsa-miR-558-001526	40	40	40	40
638	hsa-miR-559-001527	40	40	37.1822	40
639	hsa-miR-562-001529	40	40	40	40
640	hsa-miR-563-001530	40	40	40	40
641	hsa-miR-564-001531	29.4796	28.7366	31.2778	40
642	hsa-miR-566-001533	40	40	40	40
643	hsa-miR-567-001534	40	40	40	40
644	hsa-miR-569-001536	40	40	40	35.8858
645	hsa-miR-571-001613	40	40	40	40
646	hsa-miR-572-001614	30.2881	40	40	40
647	hsa-miR-573-001615	40	40	40	40
648	hsa-miR-575-001617	40	32.388	29.2515	30.9778
649	hsa-miR-577-002675	34.5823	34.6713	34.9535	34.197
650	hsa-miR-578-001619	33.6468	31.1937	40	40
651	hsa-miR-580-001621	40	40	40	40
652	hsa-miR-581-001622	40	40	40	40
653	hsa-miR-583-001623	40	40	40	40
654	hsa-miR-584-001624	40	40	40	40
655	hsa-miR-586-001539	36.202	40	33.0542	40
656	hsa-miR-587-001540	40	40	40	40
657	hsa-miR-588-001542	40	40	40	40
658	hsa-miR-589-001543	34.7161	32.135	40	33.978
659	hsa-miR-590-3P-002677	29.5413	29.1706	29.9735	29.8754
660	hsa-miR-591-001545	30.9539	33.1892	32.464	35.1055
661	hsa-miR-592-001546	40	36.0556	32.4431	33.0406
662	hsa-miR-593-001547	40	40	40	40
663	hsa-miR-593-002411	40	40	40	40
664	hsa-miR-595-001987	40	38.5553	40	40
665	hsa-miR-596-001550	40	25.9447	40	40
666	hsa-miR-599-001554	40	40	36.9787	40
667	hsa-miR-600-001556	40	40	40	40
668	hsa-miR-601-001558	8.218	33.6465	36.1595	34.6596
669	hsa-miR-603-001566	40	40	40	40
670	hsa-miR-604-001567	33.085	33.0098	33.2148	33.7873
671	hsa-miR-605-001568	29.9324	30.4412	29.9163	32.9949
672	hsa-miR-606-001569	40	40	40	40
673	hsa-miR-607-001570	40	40	40	40
674	hsa-miR-608-001571	40	40	40	40
675	hsa-miR-609-001573	40	40	40	40
676	hsa-miR-613-001586	40	40	40	40
677	hsa-miR-614-001587	40	40	40	40
678	hsa-miR-616-001589	34.005	33.8907	36.0085	33.5357
679	hsa-miR-617-001591	40	40	40	40
680	hsa-miR-620-002672	40	40	40	40
681	hsa-miR-621-001598	40	32.1662	2.4477	36.4705
682	hsa-miR-622-001553	40	40	40	40
683	hsa-miR-623-001555	33.9135	30.6414	40	31.5714
684	hsa-miR-624-001557	40	36.9984	39.5021	40
685	hsa-miR-625#-002432	30.166	29.8649	30.2436	29.9587
686	hsa-miR-626-001559	40	40	40	40
687	hsa-miR-628-3p-002434	33.6802	33.0081	34.819	31.9785
688	hsa-miR-629-001562	33.0259	31.7902	31.595	31.3857
689	hsa-miR-630-001563	34.987	32.6989	40	40
690	hsa-miR-631-001564	40	40	40	40
691	hsa-miR-633-001574	40	40	40	40
692	hsa-miR-634-001576	40	40	40	40
693	hsa-miR-635-001578	40	40	40	40
694	hsa-miR-637-001581	40	40	40	40
695	hsa-miR-638-001582	31.7147	30.9942	31.8069	32.0209
696	hsa-miR-639-001583	32.6044	40	32.8966	34.0182
697	hsa-miR-640-001584	40	40	40	40
698	hsa-miR-641-001585	40	34.9835	40	40
699	hsa-miR-643-001594	40	32.7378	33.007	33.8915
700	hsa-miR-644-001596	40	40	40	40
701	hsa-miR-645-001597	40	40	40	34.3877
702	hsa-miR-647-001600	40	30.5947	40	40
703	hsa-miR-648-001601	40	33.1494	35.7154	40
704	hsa-miR-649-001602	40	40	38.3278	36.4948
705	hsa-miR-650-001603	40	40	40	40
706	hsa-miR-656-001510	31.6784	30.7482	30.3131	29.9536
707	hsa-miR-657-001512	40	40	40	40
708	hsa-miR-658-001513	40	40	40	40
709	hsa-miR-659-001514	29.6229	40	40	29.9657
710	hsa-miR-661-001606	40	40	40	40
711	hsa-miR-662-001607	40	40	40	40
712	hsa-miR-663B-002857	27.8952	27.9603	40	40
713	hsa-miR-664-002897	28.5143	28.0117	27.4262	27.4634
714	hsa-miR-665-002681	40	40	40	40
715	hsa-miR-668-001992	33.4748	40	40	40
716	hsa-miR-675-002005	30.0341	29.4436	40	28.9018
717	hsa-miR-7-2#-002314	35.055	34.6645	30.4163	31.5845
718	hsa-miR-708#-002342	40	40	40	40
719	hsa-miR-720-002895	24.9435	24.959	24.3051	24.1672
720	hsa-miR-744#-002325	33.5252	33.8309	31.6105	34.0052
721	hsa-miR-765-002643	40	40	40	40
722	hsa-miR-767-3p-001995	40	40	40	40
723	hsa-miR-767-5p-001993	40	40	40	40
724	hsa-miR-769-3p-002003	40	40	40	40
725	hsa-miR-769-5p-001998	40	30.9593	30.1598	29.8829
726	hsa-miR-770-5p-002002	11.8666	40	33.02	33.6584
727	hsa-miR-802-002004	40	40	40	35.9702
728	hsa-miR-875-5p-002203	32.7604	32.032	32.961	31.8843
729	hsa-miR-888#-002213	40	40	40	40
730	hsa-miR-892b-002214	33.16	32.3589	33.2014	32.723
731	hsa-miR-9#-002231	29.9756	29.7333	29.8662	29.4045
732	hsa-miR-920-002150	40	40	40	40
733	hsa-miR-921-002151	40	40	40	40
734	hsa-miR-922-002152	40	40	40	40
735	hsa-miR-924-002154	40	40	40	40
736	hsa-miR-92a-1#-002137	32.982	32.6919	33.7087	33.9736
737	hsa-miR-92a-2#-002138	40	40	40	40
738	hsa-miR-92b#-002343	40	40	40	40
739	hsa-miR-93#-002139	27.8778	27.7983	28.0031	27.9515
740	hsa-miR-933-002176	40	40	40	40
741	hsa-miR-934-002177	40	40	40	40
742	hsa-miR-935-002178	40	40	40	40
743	hsa-miR-936-002179	40	40	40	40
744	hsa-miR-937-002180	40	40	40	40
745	hsa-miR-938-002181	34.4329	36.1345	40	40
746	hsa-miR-939-002182	26.2531	25.5223	26.0852	26.479
747	hsa-miR-941-002183	32.9376	40	33.0237	40
748	hsa-miR-942-002187	35.132	34.9798	34.3171	35.9563
749	hsa-miR-943-002188	40	35.9429	40	40
750	hsa-miR-944-002189	40	40	40	36.9434
751	hsa-miR-96#-002140	40	40	40	40
752	hsa-miR-99a#-002141	30.772	29.9663	29.2742	29.499
753	hsa-miR-99b#-002196	32.5555	33.004	32.4289	32.2241
754	mmu-let-7d#-001178	40	40	40	40
755	rno-miR-29c#-001818	33.8555	40	35.4276	12.5899
756	rno-miR-7#-001338	28.9799	28.1227	28.9364	28.4715
757	RNU44-001094	22.927	22.7582	22.9574	22.7093
758	RNU48-001006	40	40	40	40
759	U6 snRNA-001973	18.2979	18.6852	18.6682	18.1665
760
761
762

## Sheet: ΔCt
	# Matrix normalized table for RT-PCR submission based on a Platform not yet represented in GEO.
	# The ID_REF column must contain unique identifiers.
	# Columns header 1, header 2, header 3, etc., should include Platform annotations.
	# SAMPLE columns report normalized data [target gene signal normalized to housekeeping genes; ΔCt, where ΔCt = Ct_Target −ACt_Endogenous controls
	−ACt_Endogenous controls: Average Ct_RNU48 and Ct_RNU44
	# SAMPLE column header names must match Sample name column in SAMPLES section of Metadata sheet.
	ID_REF	E19H1	E19L1	E28H1	E28L1
1	ath-miR159a-000338	21.4974	21.3471	21.5907	21.7321
2	hsa-let-7a-000377	7.528	7.2968	7.459	6.6882
3	hsa-let-7b-002619	5.0526	5.3272	4.4372	4.6214
4	hsa-let-7c-000379	9.4523	8.935	8.8347	8.0146
5	hsa-let-7d-002283	9.4516	9.2587	9.1834	8.2528
6	hsa-let-7e-002406	5.474	5.3104	5.2931	4.441
7	hsa-let-7f-000382	8.2843	8.1989	8.5883	7.3594
8	hsa-let-7g-002282	5.454	5.4358	5.5459	5.3327
9	hsa-miR-1-002222	10.3071	10.1967	8.5541	7.4445
10	hsa-miR-100-000437	4.4295	4.0993	4.5531	3.9179
11	hsa-miR-101-002253	10.5826	10.3074	11.3525	11.2016
12	hsa-miR-103-000439	8.4897	8.3222	8.4714	7.7734
13	hsa-miR-105-002167	21.4974	21.3471	21.5907	21.7321
14	hsa-miR-106a-002169	4.3091	4.2885	4.9774	4.8325
15	hsa-miR-106b-000442	7.5933	7.4157	8.563	8.065
16	hsa-miR-107-000443	21.4974	15.368	21.5907	15.2164
17	hsa-miR-10a-000387	8.4556	8.1738	8.553	8.195
18	hsa-miR-10b-002218	5.4485	5.1503	5.5643	5.265
19	hsa-miR-122-002245	21.4974	21.3471	21.5907	14.6754
20	hsa-miR-125a-3p-002199	14.4555	14.1649	14.5685	14.4583
21	hsa-miR-125a-5p-002198	7.2145	7.2893	7.588	7.5691
22	hsa-miR-125b-000449	3.3701	3.1724	3.5474	3.1746
23	hsa-miR-126-002228	1.3371	0.6845	1.5745	1.5208
24	hsa-miR-127-000452	9.4177	9.2519	8.3408	7.69
25	hsa-miR-127-5p-002229	21.4974	21.3471	21.5907	17.7445
26	hsa-miR-128a-002216	14.1304	12.7903	13.5658	12.3029
27	hsa-miR-129-000590	21.4974	21.3471	21.5907	21.7321
28	hsa-miR-130a-000454	7.2018	6.6027	7.5545	6.9656
29	hsa-miR-130b-000456	11.0277	10.3772	11.5495	10.8843
30	hsa-miR-132-000457	5.2366	5.0031	5.5577	5.5304
31	hsa-miR-133a-002246	7.3036	7.0228	5.5473	5.2422
32	hsa-miR-133b-002247	10.0694	9.3169	8.1215	7.7159
33	hsa-miR-135a-000460	12.0255	12.3524	13.5697	13.5694
34	hsa-miR-135b-002261	8.6326	8.8785	9.5518	9.4475
35	hsa-miR-136-000592	17.4111	21.3471	16.5572	18.6619
36	hsa-miR-138-002284	14.138	15.1587	13.0242	13.6856
37	hsa-miR-139-3p-002313	21.4974	11.217	10.8315	11.0269
38	hsa-miR-139-5p-002289	8.4591	8.3096	8.3775	8.3162
39	hsa-miR-140-3p-002234	7.4994	7.3314	7.5097	7.6446
40	hsa-miR-141-000463	10.4322	10.9977	10.3766	11.6695
41	hsa-miR-142-3p-000464	8.4967	8.3091	10.3842	10.4625
42	hsa-miR-142-5p-002248	13.6367	12.8414	16.6061	16.0667
43	hsa-miR-143-002249	4.4741	4.297	3.3095	2.7319
44	hsa-miR-145-002278	2.0839	1.6422	0.5594	-0.3756
45	hsa-miR-146a-000468	8.4075	8.1697	9.5719	9.7112
46	hsa-miR-146b-001097	4.4565	4.407	5.5447	5.2044
47	hsa-miR-146b-3p-002361	14.2683	13.0968	14.5702	14.4977
48	hsa-miR-147-000469	21.4974	21.3471	21.5907	21.7321
49	hsa-miR-147b-002262	21.4974	21.3471	21.5907	21.7321
50	hsa-miR-148a-000470	8.359	3.5618	7.5408	7.0725
51	hsa-miR-148b-000471	11.4838	7.2316	11.1546	11.0659
52	hsa-miR-149-002255	10.443	6.1387	9.2497	9.8011
53	hsa-miR-150-000473	5.2925	9.4081	5.9127	5.9834
54	hsa-miR-152-000475	8.9449	21.3471	8.551	8.3738
55	hsa-miR-154-000477	21.4974	9.6752	16.4064	15.6433
56	hsa-miR-155-002623	6.8221	6.6331	7.5085	7.2173
57	hsa-miR-15a-000389	11.4665	10.1799	9.7451	9.5565
58	hsa-miR-15b-000390	9.9653	9.9492	9.5604	9.1788
59	hsa-miR-16-000391	4.0759	3.8086	3.558	3.6963
60	hsa-miR-17-002308	4.4344	4.2306	5.0525	4.6911
61	hsa-miR-181a-000480	10.4491	8.9664	9.5636	9.6723
62	hsa-miR-181c-000482	13.4588	8.7853	12.4906	7.7967
63	hsa-miR-182-002334	14.8813	6.3532	13.7059	14.014
64	hsa-miR-183-002269	13.4062	12.5026	16.5758	17.4308
65	hsa-miR-184-000485	13.8392	8.0888	13.5182	11.8781
66	hsa-miR-185-002271	10.7118	7.7704	11.2343	11.8059
67	hsa-miR-186-002285	6.0791	21.3471	6.6723	6.6826
68	hsa-miR-188-3p-002106	10.1198	1.9792	21.5907	21.7321
69	hsa-miR-18a-002422	10.8705	10.3014	11.4779	10.5583
70	hsa-miR-18b-002217	10.3033	9.8804	11.2798	10.6644
71	hsa-miR-190-000489	11.3406	11.5031	11.6999	11.3458
72	hsa-miR-191-002299	5.4766	8.0969	5.3021	5.3216
73	hsa-miR-192-000491	9.144	8.0506	10.0401	10.1494
74	hsa-miR-193a-3p-002250	12.3647	11.1905	13.5531	13.1418
75	hsa-miR-193a-5p-002281	10.4818	11.7422	10.4087	9.5303
76	hsa-miR-193b-002367	5.567	5.3157	5.2965	5.3108
77	hsa-miR-194-000493	10.0246	18.1536	17.5631	10.6929
78	hsa-miR-195-000494	3.8475	3.4159	3.5374	3.1082
79	hsa-miR-196b-002215	6.4737	6.5077	6.0512	6.3073
80	hsa-miR-197-000497	9.4392	8.7044	8.9008	8.5217
81	hsa-miR-198-002273	10.3539	21.3471	21.5907	21.7321
82	hsa-miR-199a-000498	11.4589	11.6144	11.5752	10.3935
83	hsa-miR-199a-3p-002304	3.9293	3.8493	3.696	3.7184
84	hsa-miR-199b-000500	11.6818	10.641	9.6119	9.973
85	hsa-miR-19a-000395	4.9519	5.093	5.5711	5.6825
86	hsa-miR-19b-000396	2.3667	2.3079	2.7703	2.6188
87	hsa-miR-200a-000502	9.1415	9.5442	10.0004	10.7309
88	hsa-miR-200b-002251	7.9811	8.2949	8.4947	9.705
89	hsa-miR-200c-002300	6.3437	6.3485	6.2747	7.701
90	hsa-miR-202-002363	12.8461	13.4297	13.4725	15.7003
91	hsa-miR-203-000507	10.6753	10.6069	10.5334	10.6078
92	hsa-miR-204-000508	7.199	7.2948	5.7936	6.1174
93	hsa-miR-205-000509	21.4974	17.3167	21.5907	21.7321
94	hsa-miR-208-000511	21.4974	21.3471	14.7703	21.7321
95	hsa-miR-208b-002290	21.4974	21.3471	21.5907	17.6544
96	hsa-miR-20a-000580	4.5314	4.2301	5.5361	4.8582
97	hsa-miR-20b-001014	11.1448	10.7049	11.54	10.9704
98	hsa-miR-21-000397	2.0438	2.3021	3.9265	3.2115
99	hsa-miR-210-000512	7.3304	7.0684	7.5832	7.627
100	hsa-miR-211-000514	21.4974	21.3471	21.5907	21.7321
101	hsa-miR-212-000515	9.1336	9.3177	9.1655	9.1642
102	hsa-miR-214-002306	6.5558	6.3027	6.4849	6.6563
103	hsa-miR-215-000518	21.4974	14.3954	21.5907	14.2457
104	hsa-miR-216a-002220	21.4974	21.3471	21.5907	21.7321
105	hsa-miR-216b-002326	15.8667	15.2048	21.5907	17.7248
106	hsa-miR-217-002337	17.4517	21.3471	21.5907	21.7321
107	hsa-miR-218-000521	8.8043	8.2081	7.5314	7.2313
108	hsa-miR-219-000522	13.843	21.3471	15.5282	15.1014
109	hsa-miR-219-1-3p-002095	21.4974	21.3471	21.5907	21.7321
110	hsa-miR-219-2-3p-002390	21.4974	21.3471	21.5907	21.7321
111	hsa-miR-22-000398	8.2208	7.2932	8.4162	7.722
112	hsa-miR-220-000523	21.4974	21.3471	21.5907	21.7321
113	hsa-miR-220b-002206	21.4974	21.3471	17.5608	21.7321
114	hsa-miR-220c-002211	21.4974	21.3471	21.5907	21.7321
115	hsa-miR-221-000524	9.4834	8.6562	8.0348	7.1527
116	hsa-miR-222-002276	2.4444	2.2203	3.2772	2.9296
117	hsa-miR-223-002295	8.0563	7.5495	7.5284	7.1229
118	hsa-miR-224-002099	8.6705	8.0569	8.9391	8.7067
119	hsa-miR-23a-000399	10.326	8.9716	21.5907	8.6121
120	hsa-miR-23b-000400	10.4797	10.0379	9.4766	8.792
121	hsa-miR-24-000402	1.572	1.2871	1.5759	1.5986
122	hsa-miR-25-000403	9.9883	9.7866	10.5348	10.2911
123	hsa-miR-26a-000405	3.3585	3.2707	3.5647	3.2787
124	hsa-miR-26b-000407	5.3076	5.1103	5.5765	5.4491
125	hsa-miR-27a-000408	6.8626	6.4216	6.5365	6.6605
126	hsa-miR-27b-000409	7.779	7.2923	7.5182	7.1538
127	hsa-miR-28-000411	8.6637	8.2574	8.5413	7.8937
128	hsa-miR-28-3p-002446	6.8746	6.7496	6.5417	6.1938
129	hsa-miR-296-000527	10.45	9.7306	10.5585	9.7813
130	hsa-miR-296-3p-002101	21.4974	21.3471	21.5907	21.7321
131	hsa-miR-298-002190	21.4974	21.3471	21.5907	21.7321
132	hsa-miR-299-3p-001015	15.0437	15.3411	14.6075	21.7321
133	hsa-miR-299-5p-000600	13.3814	14.2246	12.5428	12.2283
134	hsa-miR-29a-002112	2.4663	2.2761	2.5508	2.5176
135	hsa-miR-29b-000413	9.9625	9.8712	10.9648	10.7097
136	hsa-miR-29c-000587	6.1776	6.1264	6.5652	6.713
137	hsa-miR-301-000528	10.8629	10.6661	10.5687	10.0261
138	hsa-miR-301b-002392	14.4286	15.505	15.5447	15.7889
139	hsa-miR-302a-000529	21.4974	18.331	21.5907	17.9229
140	hsa-miR-302b-000531	21.4974	21.3471	21.5907	21.7321
141	hsa-miR-302c-000533	18.4553	21.3471	21.5907	21.7321
142	hsa-miR-30b-000602	5.2863	5.2613	5.5718	5.3175
143	hsa-miR-30c-000419	4.4546	4.3902	4.1939	3.875
144	hsa-miR-31-002279	6.6384	6.9455	8.5669	8.1702
145	hsa-miR-32-002109	16.4385	14.4963	14.0646	14.7459
146	hsa-miR-320-002277	5.1761	5.1519	5.5602	5.6159
147	hsa-miR-323-3p-002227	11.3706	11.2253	11.5357	11.4101
148	hsa-miR-324-3p-002161	10.7712	10.3152	10.8064	10.4747
149	hsa-miR-324-5p-000539	11.452	11.4928	10.9576	10.5491
150	hsa-miR-325-000540	21.4974	21.3471	21.5907	21.7321
151	hsa-miR-326-000542	21.4974	21.3471	21.5907	21.7321
152	hsa-miR-328-000543	9.3803	8.8749	9.1222	8.7106
153	hsa-miR-329-001101	18.2562	18.0847	21.5907	15.4915
154	hsa-miR-330-000544	14.522	12.4894	13.4558	13.9389
155	hsa-miR-330-5p-002230	21.4974	21.3471	21.5907	21.7321
156	hsa-miR-331-000545	6.9947	6.5458	6.5516	6.4222
157	hsa-miR-331-5p-002233	15.0444	13.3621	12.6677	12.8376
158	hsa-miR-335-000546	9.4598	8.7363	8.7924	8.4791
159	hsa-miR-337-5p-002156	11.4976	10.8491	11.6202	11.3961
160	hsa-miR-338-3p-002252	15.4893	15.5943	14.1985	14.8354
161	hsa-miR-339-3p-002184	10.4457	10.0283	10.4855	10.4073
162	hsa-miR-339-5p-002257	10.1827	9.6884	10.5413	9.763
163	hsa-miR-33b-002085	21.4974	21.3471	21.5907	21.7321
164	hsa-miR-340-002258	10.1177	9.6549	10.0766	9.6851
165	hsa-miR-342-3p-002260	5.2663	5.3122	5.4157	5.4241
166	hsa-miR-342-5p-002147	13.3937	13.0567	14.6153	13.7567
167	hsa-miR-345-002186	8.5906	8.3073	8.8868	8.6667
168	hsa-miR-346-000553	10.4243	9.8566	21.5907	11.7512
169	hsa-miR-34a-000426	8.7411	8.2487	8.5174	8.4684
170	hsa-miR-34c-000428	13.26	15.408	18.6639	16.9826
171	hsa-miR-361-000554	12.4784	11.4378	11.4958	10.9864
172	hsa-miR-362-001273	10.4202	10.9512	10.5496	10.3198
173	hsa-miR-362-3p-002117	11.6003	11.2002	12.5555	12.3305
174	hsa-miR-363-001271	15.3489	13.9957	15.2403	14.7017
175	hsa-miR-365-001020	8.1522	8.0139	7.5501	6.6198
176	hsa-miR-367-000555	21.4974	21.3471	21.5907	19.0045
177	hsa-miR-369-3p-000557	18.4631	14.9576	14.6405	12.9802
178	hsa-miR-369-5p-001021	16.1677	21.3471	15.5587	15.6395
179	hsa-miR-370-002275	11.48	10.8819	10.4117	10.2182
180	hsa-miR-371-3p-002124	21.4974	21.3471	21.5907	21.7321
181	hsa-miR-372-000560	15.2219	16.3249	15.4608	15.3417
182	hsa-miR-373-000561	21.4974	18.3861	17.4925	21.7321
183	hsa-miR-374-000563	7.4376	7.3314	7.536	7.462
184	hsa-miR-375-000564	13.4478	12.4898	10.5989	11.2782
185	hsa-miR-376a-000565	10.1779	10.3073	9.5354	9.5946
186	hsa-miR-376b-001102	21.4974	21.3471	15.2965	15.7273
187	hsa-miR-376c-002122	6.9591	6.8452	6.563	6.6487
188	hsa-miR-377-000566	21.4974	21.3471	21.5907	21.7321
189	hsa-miR-380-3p-000569	21.4974	21.3471	21.5907	21.7321
190	hsa-miR-381-000571	18.4651	16.2363	16.1672	16.2052
191	hsa-miR-382-000572	10.1981	10.0003	9.663	9.6926
192	hsa-miR-383-000573	12.4058	12.7781	13.8979	13.7429
193	hsa-miR-384-000574	21.4974	21.3471	21.5907	21.7321
194	hsa-miR-409-5p-002331	14.511	21.3471	13.1427	13.5679
195	hsa-miR-410-001274	12.4584	12.6819	21.5907	12.4483
196	hsa-miR-411-001610	10.0195	10.3229	9.5566	9.5895
197	hsa-miR-412-001023	21.4974	21.3471	21.5907	21.7321
198	hsa-miR-422a-002297	10.2021	10.317	9.8619	10.3
199	hsa-miR-423-5p-002340	11.4875	11.2974	12.0914	11.4692
200	hsa-miR-424-000604	10.0642	10.2611	9.5425	9.6787
201	hsa-miR-425-5p-001516	8.9725	8.6634	9.5717	9.6413
202	hsa-miR-429-001024	9.9053	10.7531	11.5524	12.6452
203	hsa-miR-431-001979	11.4211	11.0885	11.5687	11.3636
204	hsa-miR-433-001028	12.4911	11.2675	10.7966	11.0648
205	hsa-miR-448-001029	21.4974	21.3471	21.5907	21.7321
206	hsa-miR-449-001030	10.1866	11.3221	13.2376	15.7242
207	hsa-miR-449b-001608	10.4878	11.2415	14.5589	14.6005
208	hsa-miR-450a-002303	14.03	13.296	12.7387	11.761
209	hsa-miR-450b-3p-002208	21.4974	21.3471	21.5907	21.7321
210	hsa-miR-450b-5p-002207	13.7424	15.3249	13.0641	12.6599
211	hsa-miR-452-002329	10.3669	10.1769	10.5645	10.297
212	hsa-miR-453-002318	21.4974	21.3471	21.5907	21.7321
213	hsa-miR-454-002323	8.4332	8.3447	8.0126	8.1963
214	hsa-miR-455-001280	9.1955	8.8955	7.5575	7.2959
215	hsa-miR-455-3p-002244	11.4915	11.2515	9.0341	8.4864
216	hsa-miR-483-5p-002338	9.9895	9.7038	12.5226	12.3026
217	hsa-miR-484-001821	5.2854	5.2294	5.5725	5.6878
218	hsa-miR-485-3p-001277	12.2841	12.3137	10.973	10.8505
219	hsa-miR-485-5p-001036	21.4974	17.3617	21.5907	21.7321
220	hsa-miR-486-001278	10.2257	10.8602	10.5683	11.1686
221	hsa-miR-486-3p-002093	11.9098	11.326	12.595	13.4159
222	hsa-miR-487a-001279	11.3181	10.7239	11.5822	12.3084
223	hsa-miR-487b-001285	11.7521	12.0833	11.2007	10.702
224	hsa-miR-488-002357	15.0255	15.9495	14.2731	15.6908
225	hsa-miR-489-002358	13.9676	17.3212	14.6846	15.9508
226	hsa-miR-490-001037	12.5022	21.3471	12.8391	21.7321
227	hsa-miR-491-3p-002360	21.4974	21.3471	15.4365	21.7321
228	hsa-miR-492-001039	21.4974	21.3471	21.5907	21.7321
229	hsa-miR-493-002364	13.2035	14.3257	14.1952	14.2545
230	hsa-miR-494-002365	10.5077	10.1504	10.4741	9.7663
231	hsa-miR-499-3p-002427	21.4974	21.3471	21.5907	21.7321
232	hsa-miR-500-002428	10.4454	10.181	11.2612	10.5958
233	hsa-miR-501-001047	10.498	9.3113	9.9219	8.827
234	hsa-miR-501-3p-002435	11.5355	21.3471	21.5907	10.6251
235	hsa-miR-502-001109	14.0486	14.3391	14.1996	13.4641
236	hsa-miR-502-3p-002083	12.4613	12.3222	13.4894	12.5908
237	hsa-miR-503-001048	13.4608	13.0251	12.6221	12.9724
238	hsa-miR-504-002084	12.5484	14.3395	11.3061	12.3528
239	hsa-miR-505-002089	12.4551	11.7201	11.9684	12.4306
240	hsa-miR-506-001050	21.4974	21.3471	21.5907	21.7321
241	hsa-miR-507-001051	21.4974	21.3471	21.5907	21.7321
242	hsa-miR-508-001052	14.1628	14.3042	17.6177	21.7321
243	hsa-miR-508-5p-002092	21.4974	21.3471	21.5907	21.7321
244	hsa-miR-509-3-5p-002155	21.4974	21.3471	21.5907	21.7321
245	hsa-miR-509-5p-002235	11.6108	10.6482	21.5907	11.2298
246	hsa-miR-510-002241	21.4974	21.3471	21.5907	21.7321
247	hsa-miR-511-001111	17.2845	15.6337	16.5818	16.2067
248	hsa-miR-512-3p-001823	16.4645	21.3471	15.7378	21.7321
249	hsa-miR-512-5p-001145	21.4974	21.3471	21.5907	21.7321
250	hsa-miR-513-5p-002090	21.4974	21.3471	21.5907	21.7321
251	hsa-miR-515-3p-002369	21.4974	17.2405	21.5907	18.6846
252	hsa-miR-515-5p-001112	17.489	21.3471	21.5907	21.7321
253	hsa-miR-516a-5p-002416	21.4974	21.3471	21.5907	21.7321
254	hsa-miR-516b-001150	21.4974	21.3471	21.5907	21.7321
255	hsa-miR-517a-002402	15.0117	15.4472	16.6373	21.7321
256	hsa-miR-517b-001152	21.4974	21.3471	21.5907	21.7321
257	hsa-miR-517c-001153	17.5575	16.5555	21.5907	15.1951
258	hsa-miR-518a-3p-002397	18.5559	21.3471	21.5907	13.3223
259	hsa-miR-518a-5p-002396	21.4974	21.3471	21.5907	21.7321
260	hsa-miR-518b-001156	12.1303	11.6425	13.5454	13.8177
261	hsa-miR-518c-002401	21.4974	21.3471	21.5907	21.7321
262	hsa-miR-518d-001159	11.4794	21.3471	21.5907	11.6682
263	hsa-miR-518d-5p-002389	21.4974	21.3471	21.5907	21.7321
264	hsa-miR-518e-002395	13.3599	13.6506	14.6776	16.2309
265	hsa-miR-518f-002388	15.325	17.338	14.7494	17.6199
266	hsa-miR-519a-002415	13.245	21.3471	13.5425	14.7971
267	hsa-miR-519c-001163	21.4974	21.3471	21.5907	21.7321
268	hsa-miR-519d-002403	14.2613	14.7664	15.1639	17.7588
269	hsa-miR-519e-002370	21.4974	21.3471	15.5919	21.7321
270	hsa-miR-520a#-001168	21.4974	21.3471	21.5907	21.7321
271	hsa-miR-520a-001167	15.4985	21.3471	21.5907	21.7321
272	hsa-miR-520b-001116	21.4974	18.3151	21.5907	21.7321
273	hsa-miR-520d-5p-002393	21.4974	21.3471	21.5907	21.7321
274	hsa-miR-520e-001119	21.4974	21.3471	18.7914	15.7444
275	hsa-miR-520f-001120	18.4933	21.3471	16.6337	21.7321
276	hsa-miR-520g-001121	16.9925	21.3471	21.5907	17.7274
277	hsa-miR-521-001122	21.4974	21.3471	21.5907	21.7321
278	hsa-miR-522-002413	10.7511	21.3471	21.5907	12.8213
279	hsa-miR-523-002386	14.5335	14.4816	21.5907	16.7842
280	hsa-miR-524-5p-001982	21.4974	21.3471	21.5907	21.7321
281	hsa-miR-525-001174	21.4974	21.3471	21.5907	21.7321
282	hsa-miR-525-3p-002385	21.4974	21.3471	21.5907	21.7321
283	hsa-miR-526b-002382	21.4974	21.3471	21.5907	21.7321
284	hsa-miR-532-001518	6.5577	6.3064	7.342	6.784
285	hsa-miR-532-3p-002355	8.7532	8.4839	9.065	8.7229
286	hsa-miR-539-001286	11.0925	10.7945	10.517	9.7657
287	hsa-miR-541-002201	21.4974	21.3471	21.5907	21.7321
288	hsa-miR-542-3p-001284	14.4098	14.3132	13.3257	12.9262
289	hsa-miR-542-5p-002240	14.1428	14.3565	13.1172	14.263
290	hsa-miR-544-002265	18.4662	21.3471	21.5907	21.7321
291	hsa-miR-545-002267	15.4491	16.6916	14.7305	15.4372
292	hsa-miR-548a-001538	21.4974	21.3471	21.5907	21.7321
293	hsa-miR-548a-5p-002412	21.4974	21.3471	21.5907	21.7321
294	hsa-miR-548b-001541	21.4974	21.3471	21.5907	21.7321
295	hsa-miR-548b-5p-002408	17.4415	21.3471	21.5907	21.7321
296	hsa-miR-548c-001590	21.4974	21.3471	21.5907	21.7321
297	hsa-miR-548c-5p-002429	16.1869	16.3062	21.5907	17.2069
298	hsa-miR-548d-001605	21.4974	21.3471	21.5907	18.6797
299	hsa-miR-548d-5p-002237	18.5098	14.7676	14.2836	14.7434
300	hsa-miR-551b-001535	21.4974	21.3471	21.5907	16.7056
301	hsa-miR-556-3p-002345	21.4974	21.3471	21.5907	21.7321
302	hsa-miR-556-5p-002344	21.4974	21.3471	21.5907	21.7321
303	hsa-miR-561-001528	17.4027	21.3471	21.5907	21.7321
304	hsa-miR-570-002347	21.4974	16.4245	17.366	17.7109
305	hsa-miR-574-3p-002349	6.0744	5.9954	5.5588	5.4999
306	hsa-miR-576-3p-002351	15.4685	15.1475	15.2118	14.1955
307	hsa-miR-576-5p-002350	21.4974	21.3471	21.5907	21.7321
308	hsa-miR-579-002398	15.4818	13.9614	14.3315	15.0581
309	hsa-miR-582-3p-002399	15.0129	13.6642	16.6067	12.1464
310	hsa-miR-582-5p-001983	14.0665	14.3347	13.9547	13.4588
311	hsa-miR-589-002409	21.4974	17.3448	21.5907	16.5763
312	hsa-miR-590-5p-001984	8.4427	8.2231	8.953	9.1128
313	hsa-miR-597-001551	15.3692	16.1793	15.0751	14.689
314	hsa-miR-598-001988	11.4758	11.007	11.2953	11.2685
315	hsa-miR-615-5p-002353	21.4974	21.3471	21.5907	21.7321
316	hsa-miR-616-002414	12.9084	15.3634	21.5907	21.7321
317	hsa-miR-618-001593	15.6161	16.3441	16.4153	15.2539
318	hsa-miR-624-002430	21.4974	21.3471	21.5907	21.7321
319	hsa-miR-625-002431	12.7185	12.3366	13.0157	12.2952
320	hsa-miR-627-001560	14.6343	14.758	18.5547	16.7536
321	hsa-miR-628-5p-002433	12.4593	12.2626	12.3875	12.6479
322	hsa-miR-629-002436	15.8946	15.6515	16.5698	16.0722
323	hsa-miR-636-002088	12.8942	12.9862	13.1991	14.701
324	hsa-miR-642-001592	16.5777	15.6525	16.5564	16.584
325	hsa-miR-651-001604	21.4974	21.3471	15.5574	17.7357
326	hsa-miR-652-002352	11.4799	11.1351	11.4279	11.5336
327	hsa-miR-653-002292	21.4974	21.3471	21.5907	21.7321
328	hsa-miR-654-001611	21.4974	21.3471	14.5946	14.7408
329	hsa-miR-654-3p-002239	15.4639	14.3596	14.0792	14.509
330	hsa-miR-655-001612	10.3324	10.5053	10.5384	9.7192
331	hsa-miR-660-001515	5.8811	5.7327	7.0997	6.6878
332	hsa-miR-671-3p-002322	13.2627	14.3444	13.1474	13.39
333	hsa-miR-672-002327	15.5204	13.3173	21.5907	21.7321
334	hsa-miR-674-002021	21.4974	21.3471	21.5907	21.7321
335	hsa-miR-708-002341	8.8968	9.2603	9.5579	9.6774
336	hsa-miR-744-002324	10.1417	9.4571	9.5644	9.6859
337	hsa-miR-758-001990	14.4741	12.765	12.085	12.2679
338	hsa-miR-871-002354	21.4974	21.3471	21.5907	21.7321
339	hsa-miR-872-002264	21.4974	21.3471	21.5907	21.7321
340	hsa-miR-873-002356	17.4411	16.0795	15.059	13.8003
341	hsa-miR-874-002268	10.2987	9.3352	9.418	10.1013
342	hsa-miR-875-3p-002204	21.4974	21.3471	21.5907	21.7321
343	hsa-miR-876-3p-002225	15.4709	14.6376	17.4473	17.0715
344	hsa-miR-876-5p-002205	13.2514	12.9831	15.6588	14.2352
345	hsa-miR-885-3p-002372	21.4974	21.3471	16.3239	21.7321
346	hsa-miR-885-5p-002296	11.3081	11.3142	9.4058	9.1985
347	hsa-miR-886-3p-002194	8.8095	8.0533	9.5304	8.7137
348	hsa-miR-886-5p-002193	11.1858	10.7701	12.2296	11.7152
349	hsa-miR-887-002374	10.4082	9.8563	21.5907	21.7321
350	hsa-miR-888-002212	16.5419	15.6774	15.6357	21.7321
351	hsa-miR-889-002202	13.4525	13.0704	13.1468	12.8198
352	hsa-miR-890-002209	21.4974	21.3471	21.5907	21.7321
353	hsa-miR-891a-002191	21.4974	21.3471	21.5907	15.6725
354	hsa-miR-891b-002210	21.4974	21.3471	21.5907	21.7321
355	hsa-miR-892a-002195	21.4974	21.3471	21.5907	21.7321
356	hsa-miR-9-000583	8.9445	8.2963	8.5067	8.2186
357	hsa-miR-92a-000431	7.5249	7.3029	8.0167	7.2936
358	hsa-miR-95-000433	11.2542	11.3148	11.5641	11.2185
359	hsa-miR-98-000577	12.4846	11.8484	11.7376	11.6697
360	hsa-miR-99a-000435	4.4497	3.8159	4.2621	3.5249
361	hsa-miR-99b-000436	7.057	6.977	7.1709	6.7021
362	mmu-miR-124a-001182	12.3095	12.3354	11.6423	12.7916
363	mmu-miR-129-3p-001184	12.4815	12.5358	11.4172	11.044
364	mmu-miR-134-001186	10.9923	10.5567	10.5809	10.0193
365	mmu-miR-137-001129	14.8811	15.333	13.2904	12.692
366	mmu-miR-140-001187	5.8666	5.7999	5.53	5.5724
367	mmu-miR-153-001191	21.4974	17.0278	21.5907	21.7321
368	mmu-miR-187-001193	11.5448	7.4573	9.1171	9.3594
369	mmu-miR-374-5p-001319	6.456	6.5325	6.5558	6.322
370	mmu-miR-379-001138	11.1036	10.9309	10.5549	10.24
371	mmu-miR-451-001141	10.955	10.3302	11.74	11.881
372	mmu-miR-491-001630	10.6662	10.5491	10.5378	9.8961
373	mmu-miR-495-001663	10.4423	10.0666	9.3864	8.725
374	mmu-miR-496-001953	21.4974	21.3471	21.5907	21.7321
375	mmu-miR-499-001352	11.4576	8.6559	21.5907	12.7049
376	mmu-miR-615-001960	21.4974	21.3471	21.5907	21.7321
377	mmu-miR-93-001090	8.0268	7.867	8.5454	8.1332
378	mmu-miR-96-000186	13.942	21.3471	17.5777	21.7321
379	RNU44-001094	4.1962	4.0812	4.4516	4.7375
380	RNU48-001006	2.7171	21.3471	2.4501	2.7181
381	U6 snRNA-001973	0	0	0	0
382	ath-miR159a-000338	21.7021	21.3148	21.3318	21.8335
383	dme-miR-7-000268	14.1407	15.2399	13.2617	13.768
384	hsa-let-7a#-002307	13.6405	12.5329	12.4439	12.5776
385	hsa-let-7b#-002404	21.7021	21.3148	21.3318	21.8335
386	hsa-let-7c#-002405	21.7021	21.3148	13.1134	11.3046
387	hsa-let-7e#-002407	16.6697	15.043	14.0268	16.7541
388	hsa-let-7f-1#-002417	21.7021	13.6142	13.038	13.9984
389	hsa-let-7f-2#-002418	14.4061	15.5437	14.0617	15.7856
390	hsa-let-7g#-002118	13.1244	13.0879	12.3006	14.8794
391	hsa-let-7i#-002172	15.4293	15.2925	14.4412	15.0665
392	hsa-miR-100#-002142	15.6286	13.874	14.0048	14.7881
393	hsa-miR-101#-002143	17.1463	21.3148	17.31	14.2994
394	hsa-miR-105#-002168	21.7021	21.3148	21.3318	21.8335
395	hsa-miR-106a#-002170	21.7021	21.3148	21.3318	21.8335
396	hsa-miR-106b#-002380	12.1164	12.3081	11.2818	11.6513
397	hsa-miR-10a#-002288	15.4703	16.2675	17.0192	17.0309
398	hsa-miR-10b#-002315	7.9193	7.2557	8.2517	8.3846
399	hsa-miR-1178-002777	21.7021	21.3148	21.3318	21.8335
400	hsa-miR-1179-002776	16.0118	17.3156	13.557	14.4891
401	hsa-miR-1180-002847	13.6891	12.5307	11.7976	12.5344
402	hsa-miR-1182-002830	21.7021	21.3148	21.3318	21.8335
403	hsa-miR-1183-002841	13.6376	12.8895	15.4418	21.8335
404	hsa-miR-1184-002842	21.7021	21.3148	21.3318	21.8335
405	hsa-miR-1197-002810	21.7021	21.3148	17.3237	21.8335
406	hsa-miR-1200-002829	21.7021	21.3148	21.3318	21.8335
407	hsa-miR-1201-002781	12.2589	12.3357	12.3213	12.5961
408	hsa-miR-1203-002877	21.7021	21.3148	21.3318	21.8335
409	hsa-miR-1204-002872	21.7021	21.3148	21.3318	21.8335
410	hsa-miR-1205-002778	21.7021	21.3148	21.3318	21.8335
411	hsa-miR-1206-002878	21.7021	21.3148	21.3318	21.8335
412	hsa-miR-1208-002880	12.7077	11.3566	11.4059	12.1438
413	hsa-miR-122#-002130	21.7021	21.3148	21.3318	21.8335
414	hsa-miR-1224-3P-002752	21.7021	21.3148	21.3318	21.8335
415	hsa-miR-1225-3P-002766	10.1907	10.3089	9.8862	11.8212
416	hsa-miR-1226#-002758	21.7021	17.3106	21.3318	21.8335
417	hsa-miR-1227-002769	14.3282	12.2054	12.8499	14.7877
418	hsa-miR-1228#-002763	21.7021	21.3148	21.3318	21.8335
419	hsa-miR-1233-002768	8.3491	7.5586	8.1337	8.7584
420	hsa-miR-1236-002761	21.7021	21.3148	21.3318	21.8335
421	hsa-miR-1238-002927	21.7021	21.3148	21.3318	11.5764
422	hsa-miR-124#-002197	17.7077	21.3148	21.3318	21.8335
423	hsa-miR-1243-002854	18.5647	15.5523	18.1363	16.7151
424	hsa-miR-1244-002791	16.5853	15.825	16.004	17.8069
425	hsa-miR-1245-002823	21.7021	21.3148	21.3318	21.8335
426	hsa-miR-1247-002893	10.7366	10.0447	8.3025	8.511
427	hsa-miR-1248-002870	17.6991	14.7566	16.9769	16.3621
428	hsa-miR-1249-002868	21.7021	21.3148	21.3318	21.8335
429	hsa-miR-1250-002887	21.7021	21.3148	21.3318	21.8335
430	hsa-miR-1251-002820	21.7021	21.3148	21.3318	21.8335
431	hsa-miR-1252-002860	21.7021	21.3148	21.3318	21.8335
432	hsa-miR-1253-002894	11.4506	12.121	13.1223	21.8335
433	hsa-miR-1254-002818	13.3289	13.2499	13.7905	14.275
434	hsa-miR-1255A-002805	21.7021	21.3148	21.3318	21.8335
435	hsa-miR-1255B-002801	14.9478	13.1589	15.1772	15.8505
436	hsa-miR-1256-002850	21.7021	21.3148	21.3318	21.8335
437	hsa-miR-1257-002910	21.7021	21.3148	21.3318	21.8335
438	hsa-miR-1259-002796	21.7021	21.3148	21.3318	21.8335
439	hsa-miR-125b-1#-002378	14.6993	12.7423	13.5213	14.4928
440	hsa-miR-125b-2#-002158	11.9562	10.7921	11.4944	11.8939
441	hsa-miR-126#-000451	5.6524	4.8344	5.2948	5.4782
442	hsa-miR-1260-002896	8.6735	7.9586	8.3117	8.3445
443	hsa-miR-1262-002852	21.7021	21.3148	21.3318	14.8336
444	hsa-miR-1263-002784	21.7021	21.3148	21.3318	21.8335
445	hsa-miR-1264-002799	21.7021	21.3148	21.3318	21.8335
446	hsa-miR-1265-002790	21.7021	21.3148	21.3318	21.8335
447	hsa-miR-1267-002885	14.6077	14.7095	15.3687	14.6021
448	hsa-miR-1269-002789	21.7021	21.3148	21.3318	21.8335
449	hsa-miR-1270-002807	21.7021	13.2876	21.3318	14.733
450	hsa-miR-1271-002779	11.6907	11.1951	11.2003	11.7107
451	hsa-miR-1272-002845	21.7021	21.3148	21.3318	21.8335
452	hsa-miR-1274A-002883	8.1951	7.3977	8.2896	7.9716
453	hsa-miR-1274B-002884	4.5559	4.0059	4.3175	4.4475
454	hsa-miR-1275-002840	8.4503	8.2543	8.3761	9.1731
455	hsa-miR-1276-002843	17.7314	15.2626	15.8148	15.998
456	hsa-miR-1278-002851	21.7021	21.3148	21.3318	21.8335
457	hsa-miR-1282-002803	14.1085	21.3148	21.3318	14.7897
458	hsa-miR-1283-002890	21.7021	21.3148	21.3318	21.8335
459	hsa-miR-1284-002903	21.7021	21.3148	21.3318	21.8335
460	hsa-miR-1285-002822	12.1508	11.2671	12.7235	13.8319
461	hsa-miR-1286-002773	21.7021	21.3148	21.3318	21.8335
462	hsa-miR-1288-002832	21.7021	21.3148	21.3318	21.8335
463	hsa-miR-1289-002871	21.7021	18.2789	21.3318	21.8335
464	hsa-miR-129#-002298	17.1572	17.3367	14.7169	17.3123
465	hsa-miR-1290-002863	8.9174	8.2548	9.5124	9.4799
466	hsa-miR-1291-002838	15.4922	14.37	16.1717	16.7831
467	hsa-miR-1292-002824	21.7021	21.3148	21.3318	21.8335
468	hsa-miR-1293-002905	21.7021	21.3148	21.3318	21.8335
469	hsa-miR-1294-002785	21.7021	21.3148	21.3318	21.8335
470	hsa-miR-1296-002908	21.7021	21.3148	21.3318	10.8221
471	hsa-miR-1298-002861	21.7021	13.3181	21.3318	21.8335
472	hsa-miR-1300-002902	13.0584	11.9876	13.9281	14.825
473	hsa-miR-1301-002827	21.7021	21.3148	21.3318	21.8335
474	hsa-miR-1302-002901	21.7021	21.3148	21.3318	21.8335
475	hsa-miR-1303-002792	12.4691	10.5016	12.5409	13.9708
476	hsa-miR-1304-002874	21.7021	21.3148	21.3318	21.8335
477	hsa-miR-1305-002867	14.1331	15.1389	16.2819	15.1398
478	hsa-miR-130a#-002131	21.7021	21.3148	21.3318	21.8335
479	hsa-miR-130b#-002114	14.4721	12.1818	11.764	12.4048
480	hsa-miR-132#-002132	14.4589	13.8103	14.3715	13.2968
481	hsa-miR-1324-002815	21.7021	21.3148	21.3318	21.8335
482	hsa-miR-135b#-002159	21.7021	14.0037	13.3334	21.8335
483	hsa-miR-136#-002100	20.468	9.7295	9.6144	10.2929
484	hsa-miR-138-2#-002144	21.7021	21.3148	21.3318	21.8335
485	hsa-miR-141#-002145	21.7021	17.3002	21.3318	21.8335
486	hsa-miR-143#-002146	10.7462	8.3409	7.142	6.9295
487	hsa-miR-144#-002148	15.1183	13.2693	15.1195	15.4312
488	hsa-miR-144-002676	21.7021	21.3148	21.3318	21.8335
489	hsa-miR-145#-002149	9.4969	8.7966	8.3145	8.1612
490	hsa-miR-146a#-002163	21.7021	21.3148	21.3318	21.8335
491	hsa-miR-148a#-002134	21.7021	21.3148	14.2309	21.8335
492	hsa-miR-148b#-002160	15.0014	13.688	14.2945	14.2742
493	hsa-miR-149#-002164	21.7021	21.3148	21.3318	21.8335
494	hsa-miR-151-3p-002254	8.4681	8.2115	8.2654	8.6509
495	hsa-miR-151-5P-002642	9.3482	8.7838	8.5745	8.7892
496	hsa-miR-154#-000478	16.3855	15.2773	15.2302	14.5863
497	hsa-miR-155#-002287	21.7021	18.4296	16.1919	15.0408
498	hsa-miR-15a#-002419	13.8639	14.3108	12.0504	12.4975
499	hsa-miR-15b#-002173	13.4173	12.1311	12.4656	12.0113
500	hsa-miR-16-1#-002420	17.5751	21.3148	14.4554	15.794
501	hsa-miR-16-2#-002171	21.7021	21.3148	21.3318	21.8335
502	hsa-miR-17#-002421	15.9035	17.3611	13.62	15.466
503	hsa-miR-181a-2#-002317	12.9806	12.5636	12.5667	12.7809
504	hsa-miR-181c#-002333	14.7434	14.328	13.1147	14.4762
505	hsa-miR-182#-000483	21.7021	21.3148	21.3318	21.8335
506	hsa-miR-1825-002907	10.1207	8.4655	9.2577	9.1514
507	hsa-miR-1826-002873	21.7021	21.3148	21.3318	21.8335
508	hsa-miR-183#-002270	14.5212	13.069	14.344	21.8335
509	hsa-miR-185#-002104	21.7021	21.3148	21.3318	21.8335
510	hsa-miR-186#-002105	13.6635	17.3127	21.3318	21.8335
511	hsa-miR-18a#-002423	17.6703	14.5571	14.0381	16.3792
512	hsa-miR-18b#-002310	21.7021	21.3148	21.3318	21.8335
513	hsa-miR-190b-002263	15.3276	14.4172	15.9225	15.7919
514	hsa-miR-191#-002678	14.938	15.2562	14.6362	15.8927
515	hsa-miR-192#-002272	16.0492	15.4577	14.8712	16.801
516	hsa-miR-193b#-002366	12.3682	12.3482	11.082	11.8584
517	hsa-miR-194#-002379	21.7021	21.3148	21.3318	21.8335
518	hsa-miR-195#-002107	15.0089	21.3148	21.3318	21.8335
519	hsa-miR-196a#-002336	21.7021	21.3148	21.3318	21.8335
520	hsa-miR-19a#-002424	21.7021	15.7659	17.3008	15.2054
521	hsa-miR-19b-1#-002425	13.6012	13.9002	13.2471	12.793
522	hsa-miR-200a#-001011	15.4267	15.3053	15.4959	21.8335
523	hsa-miR-200b#-002274	21.7021	21.3148	21.3318	21.8335
524	hsa-miR-200c#-002286	21.7021	21.3148	21.3318	21.8335
525	hsa-miR-202#-002362	21.7021	21.3148	14.4355	18.7735
526	hsa-miR-206-000510	18.1725	16.4911	17.382	17.7824
527	hsa-miR-20a#-002437	12.5346	11.6493	12.3072	12.213
528	hsa-miR-20b#-002311	21.7021	21.3148	17.3156	21.8335
529	hsa-miR-21#-002438	12.1025	11.5146	12.2845	12.6522
530	hsa-miR-213-000516	14.6993	13.8166	12.9709	13.6247
531	hsa-miR-214#-002293	10.5535	10.2842	9.8085	10.2361
532	hsa-miR-218-1#-002094	21.7021	21.3148	21.3318	21.8335
533	hsa-miR-218-2#-002294	16.3474	21.3148	18.3186	21.8335
534	hsa-miR-22#-002301	11.6466	11.7158	10.8567	11.0051
535	hsa-miR-221#-002096	21.7021	15.2535	15.3071	14.6962
536	hsa-miR-222#-002097	11.6745	11.0346	10.4968	10.7978
537	hsa-miR-223#-002098	21.7021	21.3148	15.314	17.8286
538	hsa-miR-23a#-002439	17.7066	21.3148	15.423	17.5479
539	hsa-miR-23b#-002126	21.7021	21.3148	21.3318	21.8335
540	hsa-miR-24-1#-002440	21.7021	21.3148	21.3318	21.8335
541	hsa-miR-24-2#-002441	12.5243	12.71	12.2855	13.0904
542	hsa-miR-25#-002442	21.7021	21.3148	21.3318	21.8335
543	hsa-miR-26a-1#-002443	15.2477	12.9607	13.2785	13.9975
544	hsa-miR-26a-2#-002115	21.7021	15.2723	15.1387	15.8365
545	hsa-miR-26b#-002444	13.7087	14.29	13.0177	13.6774
546	hsa-miR-27a#-002445	11.6682	11.141	10.8808	11.7912
547	hsa-miR-27b#-002174	11.6763	11.5188	10.4376	10.9701
548	hsa-miR-29a#-002447	12.6797	11.9471	12.0139	12.1832
549	hsa-miR-29b-1#-002165	14.724	14.0348	13.1622	14.1951
550	hsa-miR-29b-2#-002166	15.6792	15.1937	12.3996	15.3855
551	hsa-miR-302a#-002381	17.9784	21.3148	21.3318	21.8335
552	hsa-miR-302b#-002119	21.7021	21.3148	21.3318	21.8335
553	hsa-miR-302c#-000534	17.9118	21.3148	21.3318	21.8335
554	hsa-miR-302d#-002120	21.7021	21.3148	21.3318	21.8335
555	hsa-miR-302d-000535	21.7021	21.3148	21.3318	21.8335
556	hsa-miR-30a-3p-000416	8.6506	8.1103	8.3172	8.5541
557	hsa-miR-30a-5p-000417	6.3967	5.6726	6.0291	6.7662
558	hsa-miR-30b#-002129	21.7021	21.3148	21.3318	21.8335
559	hsa-miR-30c-1#-002108	13.869	21.3148	21.3318	13.8636
560	hsa-miR-30c-2#-002110	21.7021	21.3148	21.3318	21.8335
561	hsa-miR-30d#-002305	12.6999	12.4446	12.2441	12.7947
562	hsa-miR-30d-000420	7.2985	6.7058	7.0715	7.8071
563	hsa-miR-30e-3p-000422	8.6538	7.7534	7.7839	8.2068
564	hsa-miR-31#-002113	13.3759	9.1257	9.6098	9.3912
565	hsa-miR-32#-002111	21.7021	21.3148	21.3318	21.8335
566	hsa-miR-320B-002844	10.8759	9.972	10.5526	10.7715
567	hsa-miR-335#-002185	13.0467	13.2705	12.97	13.5921
568	hsa-miR-337-3p-002157	14.6978	14.29	12.3462	12.5266
569	hsa-miR-338-5P-002658	16.6584	14.6452	14.8502	14.4471
570	hsa-miR-33a#-002136	13.6412	13.1986	12.1819	13.1726
571	hsa-miR-33a-002135	12.6778	15.3765	13.1195	14.5581
572	hsa-miR-340#-002259	12.7272	12.7857	11.9347	11.8055
573	hsa-miR-34a#-002316	11.9046	11.2077	11.5154	11.8111
574	hsa-miR-34b-000427	14.4211	14.2877	14.5055	21.8335
575	hsa-miR-34b-002102	13.125	12.2506	13.2828	13.9842
576	hsa-miR-361-3p-002116	12.4524	11.2164	11.2385	10.8977
577	hsa-miR-363#-001283	21.7021	21.3148	21.3318	21.8335
578	hsa-miR-367#-002121	21.7021	21.3148	21.3318	21.8335
579	hsa-miR-374a#-002125	17.6779	14.5094	15.7915	15.5751
580	hsa-miR-374b#-002391	21.7021	18.3605	15.4797	16.6871
581	hsa-miR-376a#-002127	16.6388	16.4147	14.2542	14.9659
582	hsa-miR-377#-002128	21.7021	21.3148	14.3607	15.5998
583	hsa-miR-378-000567	14.9143	13.9856	13.8526	13.7863
584	hsa-miR-378-002243	7.6777	6.9012	7.1726	7.7331
585	hsa-miR-380-5p-000570	15.4805	15.0923	15.0266	17.8442
586	hsa-miR-409-3p-002332	11.2745	11.2505	9.4773	9.4769
587	hsa-miR-411#-002238	17.7562	16.5068	13.9869	14.0375
588	hsa-miR-424#-002309	11.6716	11.038	8.718	9.4178
589	hsa-miR-425#-002302	14.6774	14.868	15.6149	14.6663
590	hsa-miR-431#-002312	21.7021	21.3148	21.3318	21.8335
591	hsa-miR-432#-001027	12.8498	11.1897	12.2792	11.4589
592	hsa-miR-432-001026	15.6854	13.9392	14.0713	12.9481
593	hsa-miR-452#-002330	21.7021	21.3148	21.3318	21.8335
594	hsa-miR-454#-001996	14.5835	16.1444	18.3568	14.1087
595	hsa-miR-483-3p-002339	8.6556	8.4706	10.1439	9.9087
596	hsa-miR-488-001106	17.533	21.3148	17.2512	17.8269
597	hsa-miR-497#-002368	15.7654	21.3148	15.865	21.8335
598	hsa-miR-497-001043	9.6511	8.5882	8.6821	8.6454
599	hsa-miR-500-001046	21.7021	21.3148	12.3732	12.3639
600	hsa-miR-505#-002087	21.7021	11.8088	13.3351	12.8526
601	hsa-miR-513B-002757	21.7021	21.3148	21.3318	21.8335
602	hsa-miR-513C-002756	21.7021	21.3148	21.3318	21.8335
603	hsa-miR-516-3p-001149	13.4344	14.0208	15.3411	14.478
604	hsa-miR-517#-001113	21.7021	21.3148	21.3318	21.8335
605	hsa-miR-518c#-001158	21.7021	21.3148	21.3318	21.8335
606	hsa-miR-518e#-002371	21.7021	21.3148	21.3318	21.8335
607	hsa-miR-518f#-002387	21.7021	21.3148	21.3318	21.8335
608	hsa-miR-519b-3p-002384	21.7021	17.3303	16.5208	21.8335
609	hsa-miR-519e#-001166	21.7021	21.3148	21.3318	21.8335
610	hsa-miR-520c-3p-002400	16.4407	17.1198	17.2981	16.3135
611	hsa-miR-520D-3P-002743	16.3589	15.328	14.6567	15.7769
612	hsa-miR-520h-001170	21.7021	21.3148	21.3318	17.793
613	hsa-miR-524-001173	21.7021	21.3148	21.3318	21.8335
614	hsa-miR-541#-002200	17.323	17.3376	21.3318	21.8335
615	hsa-miR-543-002376	13.4753	13.3189	12.2592	12.0209
616	hsa-miR-545#-002266	17.6833	15.6341	15.8758	16.0789
617	hsa-miR-548E-002881	21.7021	21.3148	21.3318	17.7721
618	hsa-miR-548G-002879	21.7021	21.3148	21.3318	21.8335
619	hsa-miR-548H-002816	21.7021	21.3148	21.3318	21.8335
620	hsa-miR-548I-002909	21.7021	21.3148	21.3318	21.8335
621	hsa-miR-548J-002783	21.7021	17.2761	21.3318	21.8335
622	hsa-miR-548K-002819	18.6466	21.3148	21.3318	21.8335
623	hsa-miR-548L-002904	21.7021	21.3148	21.3318	21.8335
624	hsa-miR-548M-002775	21.7021	21.3148	21.3318	21.8335
625	hsa-miR-548N-002888	21.7021	21.3148	21.3318	21.8335
626	hsa-miR-548P-002798	21.7021	21.3148	21.3318	21.8335
627	hsa-miR-549-001511	14.1234	14.3686	16.2836	16.499
628	hsa-miR-550-001544	15.7269	14.2721	13.8991	13.7358
629	hsa-miR-550-002410	16.5201	17.2644	17.2943	14.7395
630	hsa-miR-551a-001519	21.7021	21.3148	21.3318	21.8335
631	hsa-miR-551b#-002346	16.4413	15.3708	17.3766	17.8181
632	hsa-miR-552-001520	21.7021	21.3148	21.3318	21.8335
633	hsa-miR-553-001521	21.7021	21.3148	21.3318	21.8335
634	hsa-miR-554-001522	21.7021	21.3148	21.3318	21.8335
635	hsa-miR-555-001523	21.7021	21.3148	21.3318	21.8335
636	hsa-miR-557-001525	21.7021	21.3148	21.3318	21.8335
637	hsa-miR-558-001526	21.7021	21.3148	21.3318	21.8335
638	hsa-miR-559-001527	21.7021	21.3148	18.5141	21.8335
639	hsa-miR-562-001529	21.7021	21.3148	21.3318	21.8335
640	hsa-miR-563-001530	21.7021	21.3148	21.3318	21.8335
641	hsa-miR-564-001531	11.1817	10.0514	12.6096	21.8335
642	hsa-miR-566-001533	21.7021	21.3148	21.3318	21.8335
643	hsa-miR-567-001534	21.7021	21.3148	21.3318	21.8335
644	hsa-miR-569-001536	21.7021	21.3148	21.3318	17.7193
645	hsa-miR-571-001613	21.7021	21.3148	21.3318	21.8335
646	hsa-miR-572-001614	11.9903	21.3148	21.3318	21.8335
647	hsa-miR-573-001615	21.7021	21.3148	21.3318	21.8335
648	hsa-miR-575-001617	21.7021	13.7028	10.5833	12.8113
649	hsa-miR-577-002675	16.2844	15.9861	16.2853	16.0305
650	hsa-miR-578-001619	15.349	12.5085	21.3318	21.8335
651	hsa-miR-580-001621	21.7021	21.3148	21.3318	21.8335
652	hsa-miR-581-001622	21.7021	21.3148	21.3318	21.8335
653	hsa-miR-583-001623	21.7021	21.3148	21.3318	21.8335
654	hsa-miR-584-001624	21.7021	21.3148	21.3318	21.8335
655	hsa-miR-586-001539	17.9041	21.3148	14.386	21.8335
656	hsa-miR-587-001540	21.7021	21.3148	21.3318	21.8335
657	hsa-miR-588-001542	21.7021	21.3148	21.3318	21.8335
658	hsa-miR-589-001543	16.4182	13.4498	21.3318	15.8115
659	hsa-miR-590-3P-002677	11.2435	10.4854	11.3053	11.7088
660	hsa-miR-591-001545	12.6561	14.504	13.7958	16.939
661	hsa-miR-592-001546	21.7021	17.3704	13.7749	14.8741
662	hsa-miR-593-001547	21.7021	21.3148	21.3318	21.8335
663	hsa-miR-593-002411	21.7021	21.3148	21.3318	21.8335
664	hsa-miR-595-001987	21.7021	19.8701	21.3318	21.8335
665	hsa-miR-596-001550	21.7021	7.2595	21.3318	21.8335
666	hsa-miR-599-001554	21.7021	21.3148	18.3105	21.8335
667	hsa-miR-600-001556	21.7021	21.3148	21.3318	21.8335
668	hsa-miR-601-001558	-10.0799	14.9613	17.4913	16.493
669	hsa-miR-603-001566	21.7021	21.3148	21.3318	21.8335
670	hsa-miR-604-001567	14.7871	14.3246	14.5466	15.6208
671	hsa-miR-605-001568	11.6345	11.756	11.2481	14.8284
672	hsa-miR-606-001569	21.7021	21.3148	21.3318	21.8335
673	hsa-miR-607-001570	21.7021	21.3148	21.3318	21.8335
674	hsa-miR-608-001571	21.7021	21.3148	21.3318	21.8335
675	hsa-miR-609-001573	21.7021	21.3148	21.3318	21.8335
676	hsa-miR-613-001586	21.7021	21.3148	21.3318	21.8335
677	hsa-miR-614-001587	21.7021	21.3148	21.3318	21.8335
678	hsa-miR-616-001589	15.7071	15.2055	17.3403	15.3692
679	hsa-miR-617-001591	21.7021	21.3148	21.3318	21.8335
680	hsa-miR-620-002672	21.7021	21.3148	21.3318	21.8335
681	hsa-miR-621-001598	21.7021	13.481	-16.2205	18.304
682	hsa-miR-622-001553	21.7021	21.3148	21.3318	21.8335
683	hsa-miR-623-001555	15.6156	11.9562	21.3318	13.4049
684	hsa-miR-624-001557	21.7021	18.3132	20.8339	21.8335
685	hsa-miR-625#-002432	11.8682	11.1797	11.5754	11.7922
686	hsa-miR-626-001559	21.7021	21.3148	21.3318	21.8335
687	hsa-miR-628-3p-002434	15.3823	14.3229	16.1508	13.812
688	hsa-miR-629-001562	14.7281	13.105	12.9268	13.2192
689	hsa-miR-630-001563	16.6892	14.0137	21.3318	21.8335
690	hsa-miR-631-001564	21.7021	21.3148	21.3318	21.8335
691	hsa-miR-633-001574	21.7021	21.3148	21.3318	21.8335
692	hsa-miR-634-001576	21.7021	21.3148	21.3318	21.8335
693	hsa-miR-635-001578	21.7021	21.3148	21.3318	21.8335
694	hsa-miR-637-001581	21.7021	21.3148	21.3318	21.8335
695	hsa-miR-638-001582	13.4168	12.309	13.1387	13.8544
696	hsa-miR-639-001583	14.3065	21.3148	14.2284	15.8517
697	hsa-miR-640-001584	21.7021	21.3148	21.3318	21.8335
698	hsa-miR-641-001585	21.7021	16.2983	21.3318	21.8335
699	hsa-miR-643-001594	21.7021	14.0526	14.3388	15.725
700	hsa-miR-644-001596	21.7021	21.3148	21.3318	21.8335
701	hsa-miR-645-001597	21.7021	21.3148	21.3318	16.2212
702	hsa-miR-647-001600	21.7021	11.9095	21.3318	21.8335
703	hsa-miR-648-001601	21.7021	14.4642	17.0472	21.8335
704	hsa-miR-649-001602	21.7021	21.3148	19.6596	18.3283
705	hsa-miR-650-001603	21.7021	21.3148	21.3318	21.8335
706	hsa-miR-656-001510	13.3806	12.063	11.6449	11.7871
707	hsa-miR-657-001512	21.7021	21.3148	21.3318	21.8335
708	hsa-miR-658-001513	21.7021	21.3148	21.3318	21.8335
709	hsa-miR-659-001514	11.325	21.3148	21.3318	11.7992
710	hsa-miR-661-001606	21.7021	21.3148	21.3318	21.8335
711	hsa-miR-662-001607	21.7021	21.3148	21.3318	21.8335
712	hsa-miR-663B-002857	9.5974	9.2751	21.3318	21.8335
713	hsa-miR-664-002897	10.2164	9.3265	8.758	9.2969
714	hsa-miR-665-002681	21.7021	21.3148	21.3318	21.8335
715	hsa-miR-668-001992	15.177	21.3148	21.3318	21.8335
716	hsa-miR-675-002005	11.7362	10.7584	21.3318	10.7353
717	hsa-miR-7-2#-002314	16.7572	15.9793	11.7481	13.418
718	hsa-miR-708#-002342	21.7021	21.3148	21.3318	21.8335
719	hsa-miR-720-002895	6.6456	6.2738	5.6369	6.0006
720	hsa-miR-744#-002325	15.2274	15.1457	12.9423	15.8387
721	hsa-miR-765-002643	21.7021	21.3148	21.3318	21.8335
722	hsa-miR-767-3p-001995	21.7021	21.3148	21.3318	21.8335
723	hsa-miR-767-5p-001993	21.7021	21.3148	21.3318	21.8335
724	hsa-miR-769-3p-002003	21.7021	21.3148	21.3318	21.8335
725	hsa-miR-769-5p-001998	21.7021	12.2741	11.4916	11.7164
726	hsa-miR-770-5p-002002	-6.4312	21.3148	14.3518	15.4918
727	hsa-miR-802-002004	21.7021	21.3148	21.3318	17.8037
728	hsa-miR-875-5p-002203	14.4625	13.3468	14.2928	13.7178
729	hsa-miR-888#-002213	21.7021	21.3148	21.3318	21.8335
730	hsa-miR-892b-002214	14.8621	13.6737	14.5332	14.5565
731	hsa-miR-9#-002231	11.6778	11.0481	11.198	11.238
732	hsa-miR-920-002150	21.7021	21.3148	21.3318	21.8335
733	hsa-miR-921-002151	21.7021	21.3148	21.3318	21.8335
734	hsa-miR-922-002152	21.7021	21.3148	21.3318	21.8335
735	hsa-miR-924-002154	21.7021	21.3148	21.3318	21.8335
736	hsa-miR-92a-1#-002137	14.6841	14.0067	15.0405	15.8071
737	hsa-miR-92a-2#-002138	21.7021	21.3148	21.3318	21.8335
738	hsa-miR-92b#-002343	21.7021	21.3148	21.3318	21.8335
739	hsa-miR-93#-002139	9.5799	9.1131	9.3349	9.785
740	hsa-miR-933-002176	21.7021	21.3148	21.3318	21.8335
741	hsa-miR-934-002177	21.7021	21.3148	21.3318	21.8335
742	hsa-miR-935-002178	21.7021	21.3148	21.3318	21.8335
743	hsa-miR-936-002179	21.7021	21.3148	21.3318	21.8335
744	hsa-miR-937-002180	21.7021	21.3148	21.3318	21.8335
745	hsa-miR-938-002181	16.135	17.4493	21.3318	21.8335
746	hsa-miR-939-002182	7.9552	6.8371	7.4171	8.3125
747	hsa-miR-941-002183	14.6397	21.3148	14.3555	21.8335
748	hsa-miR-942-002187	16.8341	16.2946	15.6489	17.7898
749	hsa-miR-943-002188	21.7021	17.2577	21.3318	21.8335
750	hsa-miR-944-002189	21.7021	21.3148	21.3318	18.7769
751	hsa-miR-96#-002140	21.7021	21.3148	21.3318	21.8335
752	hsa-miR-99a#-002141	12.4741	11.2811	10.606	11.3325
753	hsa-miR-99b#-002196	14.2577	14.3188	13.7607	14.0576
754	mmu-let-7d#-001178	21.7021	21.3148	21.3318	21.8335
755	rno-miR-29c#-001818	15.5576	21.3148	16.7594	-5.5766
756	rno-miR-7#-001338	10.682	9.4375	10.2682	10.305
757	RNU44-001094	4.6291	4.073	4.2892	4.5428
758	RNU48-001006	21.7021	21.3148	21.3318	21.8335
759	U6 snRNA-001973	0	0	0	0
